# Supplementary material for: Genotype to ecotype in niche environments: adaptation of Arthrobacter to carbon availability and environmental conditions
Source: ISME Commun. 2022 Mar 30;2:32. doi: 10.1038/s43705-022-00113-8 (PMC9723602; doi:10.1038/s43705-022-00113-8)
Supplement: Supplementary file 2 — Supplementary Data2 [file 43705_2022_113_MOESM2_ESM.txt]

>Arthrobacter_nitroguajacolicus_Rue61a_2510461014/1-1511
---------agagtttgatcctggctcaggatgaacgctggcggcgtgcttaacacatgcaagtcgaacgat
gatccctggcttgctggggggattagtggcgaacgggtgagtaacacgtgagtaacctgcccttgactctgg
gataagcctgggaaactgggtctaataccggata-cgaccatctggcgcatgtcatggtggtggaaagc-tt
--ttgtggttttggatggactcgcggcctatcagcttgttggtggggtaatggcctaccaaggcgacgacgg
gtagccggcctgagagggtgaccggccacactgggactgagacacggcccagactcctacgggaggcagcag
tggggaatattgcacaatgggcgcaagcctgatgcagcgacgccgcgtgagggatgacggccttcgggttgt
aaacctctttcagtagggaagaagc-----------gaaagtgacggtacctgcagaagaagcgccggctaa
ctacgtgccagcagccgcggtaatacgta-gggcgcaagcgttatccggaattattgggcgtaaagagctcg
taggcggtttgtcgcgtctgctgtgaaagaccggggctcaactccggttctgcagtgggtacgggcagacta
gagtgcagtaggggagactggaattcctggtgtagcggtgaaatgcgcagatatcaggaggaacaccgatgg
cgaaggcaggtctctgggctgtaactgacgctgaggagcgaaagcatggggagcgaacaggattagataccc
tggtagtccatgccgtaaacgttgggcactaggtgtgggggacattccacgttttccgcgccgtagctaacg
cattaagtgccccgcctggggagtacggccgcaaggctaaaactcaaaggaattgacgggggcccgcacaag
cggcggagcatgcggattaattcgatgcaacgcgaagaaccttaccaaggcttgacatgaaccggaaagacc
tggaaacag--gtgccccgcttg-cggtcggtttacaggtggtgcatggttgtcgtcagctcgtgtcgtgag
atgttgggttaagtcccgcaacgagcgcaaccctcgttctatgttgccagcgcgttatggcggggactcata
ggagactgccggggtcaactcggaggaaggtggggacgacgtcaaatcatcatgccccttatgtcttgggct
tcacgcatgctacaatggccggtacaaagggttgcgatactgtgaggtggagctaatcccaaaaagccggtc
tcagttcggattggggtctgcaactcgaccccatgaagtcggagtcgctagtaatcgcagatcagcaacgct
gcggtgaatacgttcccgggccttgtacacaccgcccgtcaagtcacgaaagttggtaacacccgaagccgg
tggcctaacc--------------------------------------------------------------
------ctt----gtggggggagccgtcgaaggtgggaccggcgattgggactaagtcgtaacaaggtagcc
gtaccggaaggtgcggctggatcacct-------
>Arthrobacter_alpinus_R3_8_2645727552/1-1540
tattaacggagagtttgatcctggctcaggatgaacgctggcggcgtgcttaacacatgcaagtcgaacgat
gaacc-tcacttgt-ggggggattagtggcgaacgggtgagtaacacgtgagtaacctgcccttaactctgg
gataagcctgggaaactgggtctaatactggatattgacttttcctcgcatgggg-ttttgttgaaagc-tt
--tagtggttttggatggactcgcggcctatcagcttgttggtgaggtaatggctcaccaaggcgacgacgg
gtagccggcctgagagggtgaccggccacactgggactgagacacggcccagactcctacgggaggcagcag
tggggaatattgcacaatgggcgaaagcctgatgcagcgacgccgcgtgagggatgacggccttcgggttgt
aaacctctttcagtagggaacaaggctacacgttgtgtggttgagggtacttgcagaagaagcaccggctaa
ctacgtgccagcagccgcggtaatacgta-gggtgcaagcgttatccggaattattgggcgtaaagagctcg
taggcggtttgtcgcgtctgccgtgaaagtccggggctcaaccccggatctgcggtgggtacgggcagacta
gagtgatgtaggggagactggaattcctggtgtagcggtgaaatgcgcagatatcaggaggaacaccgatgg
cgaaggcaggtctctgggcattaactgacgctgaggagcgaaagcatggggagcgaacaggattagataccc
tggtagtccatgccgtaaacgttgggcactaggtgtgggggacattccacgttttccgcgccgtagctaacg
cattaagtgccccgcctggggagtacggccgcaaggctaaaactcaaaggaattgacgggggcccgcacaag
cggcggagcatgcggattaattcgatgcaacgcgaagaaccttaccaaggcttgacatgaactggaaacgct
tggaaacaa--gtgccccgcttg-cggtcggtttacaggtggtgcatggttgtcgtcagctcgtgtcgtgag
atgttgggttaagtcccgcaacgagcgcaaccctcgttctatgttgccagcacgttatggtggggactcata
ggagactgccggggtcaactcggaggaaggtgaggacgacgtcaaatcatcatgccccttatgtcttgggct
tcacgcatgctacaatggccggtacaatgggttgcgatactgtgaggttgagctaatcccaaaaagccggtc
tcagttcggattggggtctgcaactcgaccccatgaagtcggagtcgctagtaatcgcagatcagcaacgct
gcggtgaatacgttcccgggccttgtacacaccgcccgtcaagtcacgaaagttggtaacacccgaagccgg
tggcctaacc--------------------------------------------------------------
------cccttgtggggagggagctgtcgaaggtgggactggcgattgggactaagtcgtaacaaggtagcc
gtaccggaaggtgcggctggatcacctcctttct
>Arthrobacter_alpinus_A3_2667527555/1-1542
tattaacggagagtttgatcctggctcaggatgaacgctggcggcgtgcttaacacatgcaagtcgaacgat
gaactggtgcttgcactggggattagtggcgaacgggtgagtaacacgtgagtaacctgcccttaactctgg
gataagccttggaaacgaggtctaatactggatattgacttttcctcgcatgggg-attggttgaaaga-tt
--tattggttttggatggactcgcggcctatcagcttgttggtgaggtaatggctcaccaaggcgacgacgg
gtagccggcctgagagggtgaccggccacactgggactgagacacggcccagactcctacgggaggcagcag
tggggaatattgcacaatgggcgaaagcctgatgcagcgacgccgcgtgagggatgacggccttcgggttgt
aaacctctttcagtagggaacaaggccagacgttgtctggttgagggtacttgcagaagaagcgccggctaa
ctacgtgccagcagccgcggtaatacgta-gggcgcaagcgttatccggaattattgggcgtaaagagctcg
taggcggtttgtcgcgtctgccgtgaaagtccggggctcaactccggatctgcggtgggtacgggcagacta
gagtgatgtaggggagactggaattcctggtgtagcggtgaaatgcgcagatatcaggaggaacaccgatgg
cgaaggcaggtctctgggcattaactgacgctgaggagcgaaagcatggggagcgaacaggattagataccc
tggtagtccatgccgtaaacgttgggcactaggtgtgggggacattccacgttttccgcgccgtagctaacg
cattaagtgccccgcctggggagtacggccgcaaggctaaaactcaaaggaattgacgggggcccgcacaag
cggcggagcatgcggattaattcgatgcaacgcgaagaaccttaccaaggcttgacatgaactggaaacgct
tggaaacaa--gtgccccgcttg-cggtcggtttacaggtggtgcatggttgtcgtcagctcgtgtcgtgag
atgttgggttaagtcccgcaacgagcgcaaccctcgttctatgttgccagcacgtaatggtggggactcata
ggagactgccggggtcaactcggaggaaggtgaggacgacgtcaaatcatcatgccccttatgtcttgggct
tcacgcatgctacaatggccggtacaatgggttgcgatactgtgaggtggagctaatcccaaaaagccggtc
tcagttcggattggggtctgcaactcgaccccatgaagtcggagtcgctagtaatcgcagatcagcaacgct
gcggtgaatacgttcccgggccttgtacacaccgcccgtcaagtcacgaaagttggtaacacccgaagccgg
tggcctaacc--------------------------------------------------------------
------cccttgtggggagggagctgtcgaaggtgggactggcgattgggactaagtcgtaacaaggtagcc
gtaccggaaggtgcggctggatcacctcctttct
>Arthrobacter_alpinus_ERGS4_06_2684623062/1-1538
tattaacggagagtttgatcctggctcaggatgaacgctggcggcgtgcttaacacatgcaagtcgaacgat
gaacc--cgcttgc--gggggattagtggcgaacgggtgagtaacacgtgagtaacctgcccttaactctgg
gataagccttggaaacggggtctaatactggatattgactttacctcgcatgggg-ttttgttgaaaga-tt
--tattggttttggatggactcgcggcctatcagcttgttggtgaggtaatggctcaccaaggcgacgacgg
gtagccggcctgagagggtgaccggccacactgggactgagacacggcccagactcctacgggaggcagcag
tggggaatattgcacaatgggcgaaagcctgatgcagcgacgccgcgtgagggatgacggccttcgggttgt
aaacctctttcagtagggaacaaggccacacgttgtgtggttgagggtacttgcagaagaagcgccggctaa
ctacgtgccagcagccgcggtaatacgta-gggcgcaagcgttatccggaattattgggcgtaaagagctcg
taggcggtttgtcgcgtctgccgtgaaagtccggggctcaactccggatctgcggtgggtacgggcagacta
gagtgatgtaggggagactggaattcctggtgtagcggtgaaatgcgcagatatcaggaggaacaccgatgg
cgaaggcaggtctctgggcattaactgacgctgaggagcgaaagcatggggagcgaacaggattagataccc
tggtagtccatgccgtaaacgttgggcactaggtgtgggggacattccacgttttccgcgccgtagctaacg
cattaagtgccccgcctggggagtacggccgcaaggctaaaactcaaaggaattgacgggggcccgcacaag
cggcggagcatgcggattaattcgatgcaacgcgaagaaccttaccaaggcttgacatgaactggaaatacc
tggaaacag--gtgccccgcttg-cggtcggtttacaggtggtgcatggttgtcgtcagctcgtgtcgtgag
atgttgggttaagtcccgcaacgagcgcaaccctcgttctatgttgccagcacgtaatggtggggactcata
ggagactgccggggtcaactcggaggaaggtgaggacgacgtcaaatcatcatgccccttatgtcttgggct
tcacgcatgctacaatggccggtacaatgggttgcgatactgtgaggtggagctaatcccaaaaagccggtc
tcagttcggattggggtctgcaactcgaccccatgaagtcggagtcgctagtaatcgcagatcagcaacgct
gcggtgaatacgttcccgggccttgtacacaccgcccgtcaagtcacgaaagttggtaacacccgaagccgg
tggcctaacc--------------------------------------------------------------
------cccttgtggggagggagctgtcgaaggtgggactggcgattgggactaagtcgtaacaaggtagcc
gtaccggaaggtgcggctggatcacctcctttct
>Arthrobacter_sp_ATCC21022_2718218256/1-1533
tttgaacggagagtttgatcctggctcaggatgaacgctggcggcgtgcttaacacatgcaagtcgaacgat
gatccggtgcttgcgccggggattagtggcgaacgggtgagtaacacgtgagtaacctgcccttgactctgg
gataagcctgggaaactgggtctaataccggata-tgactcctcatcgcatggtg-gggggtggaaagcttt
--ttgtggttttggatggactcgcggcctatcagcttgttggtggggtaatggcctaccaaggcgacgacgg
gtagccggcctgagagggtgaccggccacactgggactgagacacggcccagactcctacgggaggcagcag
tggggaatattgcacaatgggcgaaagcctgatgcagcgacgccgcgtgagggatgacggccttcgggttgt
aaacctctttcagtagggaagaagccc----tctttgggggtgacggtacttgcagaagaagcgccggctaa
ctacgtgccagcagccgcggtaatacgta-gggcgcaagcgttatccggaattattgggcgtaaagagctcg
taggcggtttgtcgcgtctgctgtgaaagaccggggctcaactccggttctgcagtgggtacgggcagacta
gagtgcagtaggggagactggaattcctggtgtagcggtgaaatgcgcagatatcaggaggaacaccgatgg
cgaaggcaggtctctgggctgtaactgacgctgaggagcgaaagcatggggagcgaacaggattagataccc
tggtagtccatgccgtaaacgttgggcactaggtgtgggggacattccacgttttccgcgccgtagctaacg
cattaagtgccccgcctggggagtacggccgcaaggctaaaactcaaaggaattgacgggggcccgcacaag
cggcggagcatgcggattaattcgatgcaacgcgaagaaccttaccaaggcttgacatggaccggaaagacc
tggaaacag--gtgccccgcttg-cggccggtttacaggtggtgcatggttgtcgtcagctcgtgtcgtgag
atgttgggttaagtcccgcaacgagcgcaaccctcgttctatgttgccagcg-gttcggccggggactcata
ggagactgccggggtcaactcggaggaaggtggggacgacgtcaaatcatcatgccccttatgtcttgggct
tcacgcatgctacaatggccggtacaaagggttgcgatactgtgaggtggagctaatcccaaaaagccggtc
tcagttcggattggggtctgcaactcgaccccatgaagtcggagtcgctagtaatcgcagatcagcaacgct
gcggtgaatacgttcccgggccttgtacacaccgcccgtcaagtcacgaaagttggtaacacccgaagccgg
tggcctaacc--------------------------------------------------------------
------ctt----gtggggggagccgtcgaaggtgggaccggcgattgggactaagtcgtaacaaggtagcc
gtaccggaaggtgcggctggatcacctcctttct
>Arthrobacter_sp_U41_2721755818/1-1528
cttcaacggagagtttgatcctggctcaggatgaacgctggcggcgtgcttaacacatgcaagtcgaacgat
gatgcca-gcttgc-tggtggattagtggcgaacgggtgagtaacacgtgagtaacctgcccttaactctgg
gataagcctgggaaactgggtctaataccggata-tgactcctcatcgcatggtg-gggggtggaaagc-tt
tattgtggttttggatggactcgcggcctatcagcttgttggtgaggtaatggctcaccaaggcgacgacgg
gtagccggcctgagagggtgaccggccacactgggactgagacacggcccagactcctacgggaggcagcag
tggggaatattgcacaatgggcgaaagcctgatgcagcgacgccgcgtgagggatgacggccttcgggttgt
aaacctctttcagtagggaagaagc-----------gaaagtgacggtacctgcagaagaagcgccggctaa
ctacgtgccagcagccgcggtaatacgta-gggcgcaagcgttatccggaattattgggcgtaaagagctcg
taggcggtttgtcgcgtctgccgtgaaagtccggggctcaactccggatctgcggtgggtacgggcagacta
gagtgatgtaggggagactggaattcctggtgtagcggtgaaatgcgcagatatcaggaggaacaccgatgg
cgaaggcaggtctctgggcattaactgacgctgaggagcgaaagcatggggagcgaacaggattagataccc
tggtagtccatgccgtaaacgttgggcactaggtgtgggggacattccacgttttccgtaccgtagctaacg
cattaagtgccccgcctggggagtacggccgcaaggctaaaactcaaaggaattgacgggggcccgcacaag
cggcggagcatgcggattaattcgatgcaacgcgaagaaccttaccaaggcttgacatgaaccggaaacgcc
tggaaacag--gtgccccgcttg-cggtcggtttacaggtggtgcatggttgtcgtcagctcgtgtcgtgag
atgttgggttaagtcccgcaacgagcgcaaccctcgttctatgttgccagcgcgttatggcggggactcata
ggagactgccggggtcaactcggaggaaggtggggacgacgtcaaatcatcatgccccttatgtcttgggct
tcacgcatgctacaatggccggtacaaagggttgcgatactgtgaggtggagctaatcccaaaaagccggtc
tcagttcggattggggtctgcaactcgaccccatgaagtcggagtcgctagtaatcgcagatcagcaacgct
gcggtgaatacgttcccgggccttgtacacaccgcccgtcaagtcacgaaagttggtaacacccgaagccgg
tggcctaacc--------------------------------------------------------------
------cctt--gtgggagggagctgtcgaaggtgggactggcgattgggactaagtcgtaacaaggtagcc
gtaccggaaggtgcggctggatcacctcctttct
>Arthrobacter_sp_Hiyo8_2751185873/1-1526
cttcaacggagagtttgatcctggctcaggatgaacgctggcggcgtgcttaacacatgcaagtcgaacgat
gatctccagcttgctggggggattagtggcgaacgggtgagtaacacgtgagtaacctgcccttgactctgg
gataagcctgggaaactgggtctaataccggata-cgaccgctccacgcatgtggtggtggtggaaagc-tt
--ttgcggttttggatggactcgcggcctatcagcttgttggtggggtaatggcctaccaaggcgacgacgg
gtagccggcctgagagggtgaccggccacactgggactgagacacggcccagactcctacgggaggcagcag
tggggaatattgcacaatgggcggaagcctgatgcagcgacgccgcgtgagggatgacggccttcgggttgt
aaacctctttcagtagggaagaagc-----------gtaagtgacggtacctgcagaagaagcgccggctaa
ctacgtgccagcagccgcggtaatacgta-gggcgcaagcgttatccggaattattgggcgtaaagagctcg
taggcggtttgtcgcgtctgctgtgaaagaccggggctcaactccggttctgcagtgggtacgggcagacta
gagtgatgtaggggagactggaattcctggtgtagcggtgaaatgcgcagatatcaggaggaacaccgatgg
cgaaggcaggtctctgggcattaactgacgctgaggagcgaaagcatggggagcgaacaggattagataccc
tggtagtccatgccgtaaacgttgggcactaggtgtgggggacattccacgttttccgcgccgtagctaacg
cattaagtgccccgcctggggagtacggccgcaaggctaaaactcaaaggaattgacgggggcccgcacaag
cggcggagcatgcggattaattcgatgcaacgcgaagaaccttaccaaggcttgacatgaaccggtaacgcc
tggaaacag--gtgccccgcttg-cggtcggtttacaggtggtgcatggttgtcgtcagctcgtgtcgtgag
atgttgggttaagtcccgcaacgagcgcaaccctcgttccatgttgccagcacgtagtggtggggactcatg
ggagactgccggggtcaactcggaggaaggtggggacgacgtcaaatcatcatgccccttatgtcttgggct
tcacgcatgctacaatggccggtacaaagggttgcgatactgtgaggtggagctaatcccaaaaagccggtc
tcagttcggattggggtctgcaactcgaccccatgaagtcggagtcgctagtaatcgcagatcagcaacgct
gcggtgaatacgttcccgggccttgtacacaccgcccgtcaagtcacgaaagttggtaacacccgaagccgg
tggcctaacc--------------------------------------------------------------
------ctt----gt-gggggagccgtcgaaggtgggaccggcgattgggactaagtcgtaacaaggtagcc
gtaccggaaggtgcggctggatcacctcctttct
>Arthrobacter_sp_Hiyo4_2775507010/1-1526
cttcaacggagagtttgatcctggctcaggatgaacgctggcggcgtgcttaacacatgcaagtcgaacgat
gatgcca-gcttgc-tggtggattagtggcgaacgggtgagtaacacgtgagtaacctgcccttaactctgg
gataagcctgggaaactgggtctaataccggata-tgactcctcatcgcatggtg-gggggtggaaagc-tt
tattgtggttttggatggactcgcggcctatcagcttgttggtgaggtaatggctcaccaaggcgacgacgg
gtagccggcctgagagggtgaccggccacactgggactgagacacggcccagactcctacgggaggcagcag
tggggaatattgcacaatgggcgaaagcctgatgcagcgacgccgcgtgagggatgacggccttcgggttgt
aaacctctttcagtagggaagaagc-----------gaaagtgacggtacctgcagaagaagcgccggctaa
ctacgtgccagcagccgcggtaatacgta-gggcgcaagcgttatccggaattattgggcgtaaagagctcg
taggcggtttgtcgcgtctgccgtgaaagtccggggctcaactccggatctgcggtgggtacgggcagacta
gagtgatgtaggggagactggaattcctggtgtagcggtgaaatgcgcagatatcaggaggaacaccgatgg
cgaaggcaggtctctgggcattaactgacgctgaggagcgaaagcatggggagcgaacaggattagataccc
tggtagtccatgccgtaaacgttgggcactaggtgtgggggacattccacgttttccgcgccgtagctaacg
cattaagtgccccgcctggggagtacggccgcaaggctaaaactcaaaggaattgac-ggggcccgcacaag
cggcggagcatgcggattaattcgatgcaacgcgaagaaccttaccaaggcttgacatgaaccggaaatacc
tggaaacag--gtgccccgcttg-cggtcggtttacaggtggtgcatggttgtcgtcagctcgtgtcgtgag
atgttgggttaagtcccgcaacgagcgcaaccctcgttctatgttgccagcgcgttatggcggggactcata
ggagactgccggggtcaactcggaggaaggtggggacgacgtcaaatcatcatgccccttatgtcttgggct
tcacgcatgctacaatggccggtacaaagggttgcgatactgtgaggtggagctaatcccaaaaagccggtc
tcagttcggattggggtctgcaactcgaccccatgaagtcggagtcgctagtaatcgcagatcagcaacgct
gcggtgaatacgttccc-ggccttgtacacaccgcccgtcaagtcacgaaagttggtaacacccgaagccgg
tggcctaacc--------------------------------------------------------------
------cctt--gtgggagggagctgtcgaaggtgggactggcgattgggactaagtcgtaacaaggtagcc
gtaccggaaggtgcggctggatcacctcctttct
>Arthrobacter_crystallopoietes_DSM201117_2806310726/1-1528
cattaacggagagtttgatcctggctcaggacgaacgctggcggcgtgcttaacacatgcaagtcgaacgat
gatccggtgcttgcaccggggattagtggcgaacgggtgagtaacacgtgagtaacctgcccttgactctgg
gataagcctgggaaaccgggtctaataccggata-cgacctgtcaccgcatggtg-gtgggtggaaaga-tt
--ttttggttttggatggactcgcggcctatcagcttgttggtgaggtaatggctcaccaaggcgacgacgg
gtagccggcctgagagggtgaccggccacactgggactgagacacggcccagactcctacgggaggcagcag
tggggaatattgcacaatgggcgaaagcctgatgcagcgacgccgcgtgagggatgacggccttcgggttgt
aaacctctttcagcagggaagaagc-----------gaaagtgacggtacctgcagaagaagcgccggctaa
ctacgtgccagcagccgcggtaatacgta-gggcgcaagcgttgtccggaattattgggcgtaaagagctcg
taggcggtttgtcgcgtctgctgtgaaagcccggggctcaaccccgggtctgcagtgggtacgggcagacta
gagtgcagtaggggagactggaattcctggtgtagcggtgaaatgcgcagatatcaggaggaacaccgatgg
cgaaggcaggtctctgggctgtaactgacgctgaggagcgaaagcatggggagcgaacaggattagataccc
tggtagtccatgccgtaaacgttgggcactaggtgtgggggacattccacgttttccgcgccgtagctaacg
cattaagtgccccgcctggggagtacggccgcaaggctaaaactcaaaggaattgacgggggcccgcacaag
cggcggagcatgcggattaattcgatgcaacgcgaagaaccttaccaaggcttgacatggaccggaccgccg
cagaaatgc--ggtttcccttcg-gggctggtttacaggtggtgcatggttgtcgtcagctcgtgtcgtgag
atgttgggttaagtcccgcaacgagcgcaaccctcgttctatgttgccagcgcgttatggcggggactcata
ggagactgccggggtcaactcggaggaaggtggggacgacgtcaaatcatcatgccccttatgtcttgggct
tcacgcatgctacaatggccggtacaaagggttgcgatactgtgaggtggagctaatcccaaaaagccggtc
tcagttcggattgaggtctgcaactcgacctcatgaagtcggagtcgctagtaatcgcagatcagcaacgct
gcggtgaatacgttcccgggccttgtacacaccgcccgtcaagtcacgaaagttggtaacacccgaagccgg
tggcctaacc--------------------------------------------------------------
------cctt--gtgggagggagccgtcgaaggtgggaccggcgattgggactaagtcgtaacaaggtagcc
gtaccggaaggtgcggctggatcacctcctttct
>Arthrobacter_dokdonellae_DCT5_2843998238/1-1535
--ttaacggagagtttgatcctggctcaggatgaacgctggcggcgtgcttaacacatgcaagtcgaacgat
gatccggtgcttgcatcggggattagtggcgaacgggtgagtaacacgtgagtaacctgcccttaactctgg
gataagcctgggaaactgggtctaatactggatattgactttctgccgcatggtg-gggggttgaaagc-tt
--ttgtggttttggatggactcgcggcctatcagcttgttggtggggtaatggcctaccaaggcgacgacgg
gtagccggcctgagagggtgaccggccacactgggactgagacacggcccagactcctacgggaggcagcag
tggggaatattgcacaatgggcgcaagcctgatgcagcgacgccgcgtgagggatgacggccttcgggttgt
aaacctctttcagtagggaacaaggccgcacgttgtgtggttgagggtacttgcagaagaagcgccggctaa
ctacgtgccagcagccgcggtaatacgta-gggcgcaagcgttatccggaattattgggcgtaaagagctcg
taggcggtttgtcgcgtctgccgtgaaagtccggggctcaactccggatctgcggtgggtacgggcagacta
gagtgatgtaggggagactggaattcctggtgtagcggtgaaatgcgcagatatcaggaggaacaccgatgg
cgaaggcaggtctctgggcattaactgacgctgaggagcgaaagcatggggagcgaacaggattagataccc
tggtagtccatgccgtaaacgttgggcactaggtgtgggggacattccacgttttccgcgccgtagctaacg
cattaagtgccccgcctggggagtacggccgcaaggctaaaactcaaaggaattgacgggggcccgcacaag
cggcggagcatgcggattaattcgatgcaacgcgaagaaccttaccaaggcttgacatggactggaaacgcc
cggaaacgg--gtgccccgcttg-cggccggtttacaggtggtgcatggttgtcgtcagctcgtgtcgtgag
atgttgggttaagtcccgcaacgagcgcaaccctcgttctatgttgccagcgggtagtgccggggactcatg
ggagactgccggggtcaactcggaggaaggtggggacgacgtcaaatcatcatgccccttatgtcttgggct
tcacgcatgctacaatggccggtacaatgggttgcgatactgtgaggtggagctaatcccaaaaagccggtc
tcagttcggattggggtctgcaactcgaccccatgaagtcggagtcgctagtaatcgcagatcagcaacgct
gcggtgaatacgttcccgggccttgtacacaccgcccgtcaagtcacgaaagttggtaacacccgaagccca
tggcccaacc--------------------------------------------------------------
------cgc---aagggagggagtggtcgaaggtgggactggcgattgggactaagtcgtaacaaggtagcc
gtaccggaaggtgcggctggatcacctccttt--
>Arthrobacter_FB24_639633006/1-1517
---------agagtttgatcctggctcaggatgaacgctggcggcgtgcttaacacatgcaagtcgaacgat
gatccca-gcttgc-tgggggattagtggcgaacgggtgagtaacacgtgagtaacctgcccttaactctgg
gataagcctgggaaactgggtctaataccggata-tgactcctcatcgcatggtg-gggggtggaaagc-tt
t-ttgtggttttggatggactcgcggcctatcagcttgttggtgaggtaatggctcaccaaggcgacgacgg
gtagccggcctgagagggtgaccggccacactgggactgagacacggcccagactcctacgggaggcagcag
tggggaatattgcacaatgggcgaaagcctgatgcagcgacgccgcgtgagggatgacggccttcgggttgt
aaacctctttcagtagggaagaagc-----------gaaagtgacggtacctgcagaagaagcgccggctaa
ctacgtgccagcagccgcggtaatacgta-gggcgcaagcgttatccggaattattgggcgtaaagagctcg
taggcggtttgtcgcgtctgccgtgaaagtccggggctcaactccggatctgcggtgggtacgggcagacta
gagtgatgtaggggagactggaattcctggtgtagcggtgaaatgcgcagatatcaggaggaacaccgatgg
cgaaggcaggtctctgggcattaactgacgctgaggagcgaaagcatggggagcgaacaggattagataccc
tggtagtccatgccgtaaacgttgggcactaggtgtgggggacattccacgttttccgcgccgtagctaacg
cattaagtgccccgcctggggagtacggccgcaaggctaaaactcaaaggaattgacgggggcccgcacaag
cggcggagcatgcggattaattcgatgcaacgcgaagaaccttaccaaggcttgacatgggccggaccgggc
tggaaacagt-ccttcccctttg-gggccggttcacaggtggtgcatggttgtcgtcagctcgtgtcgtgag
atgttgggttaagtcccgcaacgagcgcaaccctcgttccatgttgccagcgcgtaatggcggggactcatg
ggagactgccggggtcaactcggaggaaggtggggacgacgtcaaatcatcatgccccttatgtcttgggct
tcacgcatgctacaatggccggtacaaagggttgcgatactgtgaggtggagctaatcccaaaaagccggtc
tcagttcggattggggtctgcaactcgaccccatgaagtcggagtcgctagtaatcgcagatcagcaacgct
gcggtgaatacgttcccgggccttgtacacaccgcccgtcaagtcacgaaagttggtaacacccgaagccgg
tggcctaacc--------------------------------------------------------------
------cctt--gtgggagggagctgtcgaaggtgggactggcgattgggactaagtcgtaacaaggtagcc
gtaccggaaggtgcggctggatcacctccttt--
>Arthrobacter_sp_ERGS1_01_2684623226/1-1539
tattaacggagagtttgatcctggctcaggatgaacgctggcggcgtgcttaacacatgcaagtcgaacgat
gaaccgacgcttgcgtcggggattagtggcgaacgggtgagtaacacgtgagtaacctgcccttaactctgg
gataagcctgggaaactgggtctaatactggatattgacttttcaccgcatggtg-gttggttgaaaga-tt
--tattggttttggatggactcgcggcctatcagcttgttggtgaggtaatggctcaccaaggcgacgacgg
gtagccggcctgagagggtgaccggccacactgggactgagacacggcccagactcctacgggaggcagcag
tggggaatattgcacaatgggcgaaagcctgatgcagcgacgccgcgtgagggatgacggccttcgggttgt
aaacctctttcagtagggaacaaggccagtgtttagttggttgagggtacctgcagaagaagcgccggctaa
ctacgtgccagcagccgcggtaatacgta-gggcgcaagcgttatccggaattattgggcgtaaagagctcg
taggcggtttgtcgcgtctgccgtgaaagtccggggctcaactccggatctgcggtgggtacgggcagacta
gagtgatgtaggggagactggaattcctggtgtagcggtgaaatgcgcagatatcaggaggaacaccgatgg
cgaaggcaggtctctgggcattaactgacgctgaggagcgaaagcatggggagcgaacaggattagataccc
tggtagtccatgccgtaaacgttgggcactaggtgtgggggacattccacgttttccgcgccgtagctaacg
cattaagtgccccgcctggggagtacggccgcaaggctaaaactcaaaggaattgacgggggcccgcacaag
cggcggagcatgcggattaattcgatgcaacgcgaagaaccttaccaaggcttgacataaaccggaaacacc
tagaaatag--gtgccccacttg-tggtcggtttacaggtggtgcatggttgtcgtcagctcgtgtcgtgag
atgttgggttaagtcccgcaacgagcgcaaccctcgttccatgttgccagcacgtagtggtggggactcatg
ggagactgccggggtcaactcggaggaaggtgaggacgacgtcaaatcatcatgccccttatgtcttgggct
tcacgcatgctacaatggccggtacaatgggttgcgatactgtgaggtggagctaatcccaaaaagccggtc
tcagttcggattggggtctgcaactcgaccccatgaagtcggagtcgctagtaatcgcagatcagcaacgct
gcggtgaatacgttcccgggccttgtacacaccgcccgtcaagtcacgaaagttggtaacacccgaagccca
tggcccaacc--------------------------------------------------------------
------cgc---aagggagggagtggtcgaaggtgggactggcgattgggactaagtcgtaacaaggtagcc
gtaccggaaggtgcggctggatcacctcctttct
>Arthrobacter_sp_ZXY_2_2721755670/1-1603
tttgaacggagagtttgatcctggctcaggatgaacgctggcggcgtgcttaacacatgcaagtcgaacgat
gatccggtgcttgcgccggggattagtggcgaacgggtgagtaacacgtgagtaacctgcccttgactctgg
gataagcctgggaaactgggtctaataccggata-tgactcctcatcgcatggtg-gggggtggaaagcttt
--ttgtggttttggatggactcgcggcctatcagcttgttggtggggtaatggcctaccaaggcgacgacgg
gtagccggcctgagagggtgaccggccacactgggactgagacacggcccagactcctacgggaggcagcag
tggggaatattgcacaatgggcgaaagcctgatgcagcgacgccgcgtgagggatgacggccttcgggttgt
aaacctctttcagtagggaagaagccc----tctttgggggtgacggtacttgcagaagaagcgccggctaa
ctacgtgccagcagccgcggtaatacgta-gggcgcaagcgttatccggaattattgggcgtaaagagctcg
taggcggtttgtcgcgtctgctgtgaaagaccggggctcaactccggttctgcagtgggtacgggcagacta
gagtgcagtaggggagactggaattcctggtgtagcggtgaaatgcgcagatatcaggaggaacaccgatgg
cgaaggcaggtctctgggctgtaactgacgctgaggagcgaaagcatggggagcgaacaggattagataccc
tggtagtccatgccgtaaacgttgggcactaggtgtgggggacattccacgttttccgcgccgtagctaacg
cattaagtgccccgcctggggagtacggccgcaaggctaaaactcaaaggaattgacgggggcccgcacaag
cggcggagcatgcggattaattcgatgcaacgcgaagaaccttaccaaggcttgacatggaccggaaagacc
tggaaacag--gtgccccgcttg-cggccggtttacaggtggtgcatggttgtcgtcagctcgtgtcgtgag
atgttgggttaagtcccgcaacgagcgcaaccctcgttctatgttgccagcg-gttcggccggggactcata
ggagactgccggggtcaactcggaggaaggtggggacgacgtcaaatcatcatgccccttatgtcttgggct
tcacgcatgctacaatggccggtacaaagggttgcgatactgtgaggtggagctaatcccaaaaagccggtc
tcagttcggattggggtctgcaactcgaccccatgaagtcggagtcgctagtaatcgcagatcagcaacgct
gcggtgaatacgttcccgggccttgtacacaccgcccgtcaagtcacgaaagttggtaacacccgaagccgg
tggcctaaccggctcttcacggttcgtggtgtcaagacacggaacctgtttcaccatcaaccgcgaagagcc
gcctaaccct--tgtggggggagccgtcgaaggtgggaccggcgattgggactaagtcgtaacaaggtagcc
gtaccggaaggtgcggctggatcacctcctttct
>Arthrobacter_sp_QXT_31_2751185875/1-1530
cttcaacggagagtttgatcctggctcaggatgaacgctggcggcgtgcttaacacatgcaagtcgaacgat
gatccggtgcttgcaccggggattagtggcgaacgggtgagtaacacgtgagtaacctgcccttgactctgg
gataagcctgggaaactgggtctaataccggata-tgactcctcatcgcatggtg-gggggtggaaagc-tt
--ttgcggttttggatggactcgcggcctatcagcttgttggtgaggtaatggcttaccaaggcgacgacgg
gtagccggcctgagagggtgaccggccacactgggactgagacacggcccagactcctacgggaggcagcag
tggggaatattgcacaatgggcgcaagcctgatgcagcgacgccgcgtgagggatgacggccttcgggttgt
aaacctctttcagtagggaagaagc-----------gaaagtgacggtacctgcagaagaagcgccggctaa
ctacgtgccagcagccgcggtaatacgta-gggcgcaagcgttatccggaattattgggcgtaaagagctcg
taggcggtttgtcgcgtctgccgtgaaagtccggggctcaactccggatctgcggtgggtacgggcagacta
gagtgatgtaggggagactggaattcctggtgtagcggtgaaatgcgcagatatcaggaggaacaccgatgg
cgaaggcaggtctctgggcattaactgacgctgaggagcgaaagcatggggagcgaacaggattagataccc
tggtagtccatgccgtaaacgttgggcactaggtgtgggggacattccacgttttccgcgccgtagctaacg
cattaagtgccccgcctggggagtacggccgcaaggctaaaactcaaaggaattgacgggggcccgcacaag
cggcggagcatgcggattaattcgatgcaacgcgaagaaccttaccaaggcttgacatggaccggatcgccg
cagaaatgtggtttctccttttg-gggccggttcacaggtggtgcatggttgtcgtcagctcgtgtcgtgag
atgttgggttaagtcccgcaacgagcgcaaccctcgttccatgttgccagcacgtgatggtggggactcatg
ggagactgccggggtcaactcggaggaaggtggggacgacgtcaaatcatcatgccccttatgtcttgggct
tcacgcatgctacaatggccggtacaaagggttgcgatactgtgaggtggagctaatcccaaaaagccggtc
tcagttcggattggggtctgcaactcgaccccatgaagtcggagtcgctagtaatcgcagatcagcaacgct
gcggtgaatacgttcccgggccttgtacacaccgcccgtcaagtcacgaaagttggtaacacccgaagccgg
tggcctaacc--------------------------------------------------------------
------cctt--gtgggagggagccgtcgaaggtgggactggcgattgggactaagtcgtaacaaggtagcc
gtaccggaaggtgcggctggatcacctcctttct
>Arthrobacter_sp_YN_2765235858/1-1524
cttcaacggagagtttgatcctggctcaggatgaacgctggcggcgtgcttaacacatgcaagtcgaacgat
gatccca-gcttgc-tgggggattagtggcgaacgggtgagtaacacgtgagtaacctgcccttgactctgg
gataagcctgggaaactgggtctaataccggata-tgaccgtctgacgcatgtca-ggtggtggaaagc-tt
--ttgtggttttggatggactcgcggcctatcagcttgttggtggggtaatggcctaccaaggcgacgacgg
gtagccggcctgagagggtgaccggccacactgggactgagacacggcccagactcctacgggaggcagcag
tggggaatattgcacaatgggcgcaagcctgatgcagcgacgccgcgtgagggatgacggccttcgggttgt
aaacctctttcagtagggaagaagc-----------gaaagtgacggtacctgcagaagaagcgccggctaa
ctacgtgccagcagccgcggtaatacgta-gggcgcaagcgttatccggaattattgggcgtaaagagctcg
taggcggtttgtcgcgtctgctgtgaaagaccggggctcaactccggttctgcagtgggtacgggcagacta
gagtgatgtaggggagactggaattcctggtgtagcggtgaaatgcgcagatatcaggaggaacaccgatgg
cgaaggcaggtctctgggcattaactgacgctgaggagcgaaagcatggggagcgaacaggattagataccc
tggtagtccatgccgtaaacgttgggcactaggtgtgggggacattccacgttttccgcgccgtagctaacg
cattaagtgccccgcctggggagtacggccgcaaggctaaaactcaaaggaattgacgggggcccgcacaag
cggcggagcatgcggattaattcgatgcaacgcgaagaaccttaccaaggcttgacatgaaccggtaatacc
tggaaacag--gtgccccgcttg-cggtcggtttacaggtggtgcatggttgtcgtcagctcgtgtcgtgag
atgttgggttaagtcccgcaacgagcgcaaccctcgttctatgttgccagcgcgttatggcggggactcata
ggagactgccggggtcaactcggaggaaggtggggacgacgtcaaatcatcatgccccttatgtcttgggct
tcacgcatgctacaatggccggtacaaagggttgcgatactgtgaggtggagctaatcccaaaaagccggtc
tcagttcggattggggtctgcaactcgaccccatgaagtcggagtcgctagtaatcgcagatcagcaacgct
gcggtgaatacgttcccgggccttgtacacaccgcccgtcaagtcacgaaagttggtaacacccgaagccgg
tggcctaacc--------------------------------------------------------------
------ctt----gtggggggagccgtcgaaggtgggaccggcgattgggactaagtcgtaacaaggtagcc
gtaccggaaggtgcggctggatcacctcctttct
>Arthrobacter_agilis_UMCV2_2808606700/1-1537
catttacggagagtttgatcctggctcaggatgaacgctggcggcgtgcttaacacatgcaagtcgaacgat
gaacctc-acttgt-ggggggattagtggcgaacgggtgagtaacacgtgagtaacctgcccttgactctgg
gataagcctgggaaaccgggtctaatactggata-cgaccttctggcgcatgccatgttggtggaaagc-tt
--ttgtggttttggatggactcgcggcctatcagcttgttggtggggtaatggcctaccaaggcgacgacgg
gtagccggcctgagagggtgaccggccacactgggactgagacacggcccagactcctacgggaggcagcag
tggggaatattgcacaatgggcgcaagcctgatgcagcgacgccgcgtgagggatgaaggccttcgggttgt
aaacctctttcagtagggaagaagccg-gcctttgggttggtgacggtacctgcagaagaagcgccggctaa
ctacgtgccagcagccgcggtaatacgta-gggcgcaagcgttatccggaattattgggcgtaaagagctcg
taggcggtttgtcgcgtctgccgtgaaagtccggggcttaaccccggatctgcggtgggtacgggcagacta
gagtgcagtaggggagactggaattcctggtgtagcggtgaaatgcgcagatatcaggaggaacaccgatgg
cgaaggcaggtctctgggctgtaactgacgctgaggagcgaaagcatggggagcgaacaggattagataccc
tggtagtccatgccgtaaacgttgggcactaggtgtgggggacattccacgttttccgcgccgtagctaacg
cattaagtgccccgcctggggagtacggccgcaaggctaaaactcaaaggaattgacgggggcccgcacaag
cggcggagcatgcggattaattcgatgcaacgcgaagaaccttaccaaggcttgacatgaaccggaatgatg
cagagatgt--gtcagccacttg-tggccggtttacaggtggtgcatggttgtcgtcagctcgtgtcgtgag
atgttgggttaagtcccgcaacgagcgcaaccctcgttccatgttgccagcgggttatgccggggactcatg
ggagactgccggggtcaactcggaggaaggtggggacgacgtcaaatcatcatgccccttatgtcttgggct
tcacgcatgctacaatggccggtacaaagggttgcgatactgtgaggtggagctaatcccaaaaagccggtc
tcagttcggattgaggtctgcaactcgacctcatgaagttggagtcgctagtaatcgcagatcagcaacgct
gcggtgaatacgttcccgggccttgtacacaccgcccgtcaagtcacgaaagttggtaacacccgaagccgg
tggcctaacc--------------------------------------------------------------
------cctt--gtgggagggagccgtcgaaggtgggaccggcgattgggactaagtcgtaacaaggtagcc
gtaccggaaggtgcggctggatcacctcctttct
>Arthrobacter_sp_PAMC25564_2841741211/1-1524
--tcaacggagagtttgatcctggctcaggatgaacgctggcggcgtgcttaacacatgcaagtcgaacgat
gaacctc-acttgt-ggggggattagtggcgaacgggtgagtaacacgtgagtaacctgcccttaactctgg
gataagcctgggaaactgggtctaataccggata-tgactcctcatcgcatggtg-gggggtggaaagc-tt
tattgtggttttggatggactcgcggcctatcagcttgttggtgaggtaatggctcaccaaggcgacgacgg
gtagccggcctgagagggtgaccggccacactgggactgagacacggcccagactcctacgggaggcagcag
tggggaatattgcacaatgggcgcaagcctgatgcagcgacgccgcgtgagggatgacggccttcgggttgt
aaacctctttcagtagggaagaagc-----------gaaagtgacggtacctgcagaagaagcgccggctaa
ctacgtgccagcagccgcggtaatacgta-gggcgcaagcgttatccggaattattgggcgtaaagagctcg
taggcggtttgtcgcgtctgccgtgaaagtccggggctcaactccggatctgcggtgggtacgggcagacta
gagtgatgtaggggagactggaattcctggtgtagcggtgaaatgcgcagatatcaggaggaacaccgatgg
cgaaggcaggtctctgggcattaactgacgctgaggagcgaaagcatggggagcgaacaggattagataccc
tggtagtccatgccgtaaacgttgggcactaggtgtgggggacattccacgttctccgtaccgtagctaacg
cattaagtgccccgcctggggagtacggccgcaaggctaaaactcaaaggaattgacgggggcccgcacaag
cggcggagcatgcggattaattcgatgcaacgcgaagaaccttaccaaggcttgacatggactggaaacatc
tggagacag--gtgccccgcttg-cggccggttcacaggtggtgcatggttgtcgtcagctcgtgtcgtgag
atgttgggttaagtcccgcaacgagcgcaaccctcgttctatgttgccagcgcgtgatggcggggactcata
ggagactgccggggtcaactcggaggaaggtggggacgacgtcaaatcatcatgccccttatgtcttgggct
tcacgcatgctacaatggccggtacaaagggttgcgatactgtgaggtggagctaatcccaaaaagccggtc
tcagttcggattggggtctgcaactcgaccccatgaagtcggagtcgctagtaatcgcagatcagcaacgct
gcggtgaatacgttcccgggccttgtacacaccgcccgtcaagtcacgaaagttggtaacacccgaagccgg
tggcctaacc--------------------------------------------------------------
------cctt--gtgggagggagctgtcgaaggtgggactggcgattgggactaagtcgtaacaaggtagcc
gtaccggaaggtgcggctggatcacctccttt--
>Arthrobacter_sp_MN0502_2844016220/1-1524
--tttacggagagtttgatcctggctcaggatgaacgctggcggcgtgcttaacacatgcaagtcgaacgat
gaacctc-acttgt-ggggggattagtggcgaacgggtgagtaacacgtgagtaacctgcccttgactctgg
gataagcctgggaaaccgggtctaatactggata-cgaccttctggcgcatgccatgttggtggaaagc-tt
--ttgtggttttggatggactcgcggcctatcagcttgttggtggggtaatggcctaccaaggcgacgacgg
gtagccggcctgagagggtgaccggccacactgggactgagacacggcccagactcctacgggaggcagcag
tggggaatattgcacaatgggcgcaagcctgatgcagcgacgccgcgtgagggatgaaggccttcgggttgt
aaacctctttcagtagggaagaagccg-gcccttgggttggtgacggtacctgcagaagaagcgccggctaa
ctacgtgccagcagccgcggtaatacgtaggggcgcaagcgttatccggaattattgggcgtaaagagctcg
taggcggtttgtcgcgtctgccgtgaaagtccggggtttaactcc-gatctgcggtgggtacgggcagacta
gagtgcagta-gggagactggaattcctggtgtagcggtgaaatgcgcagatatcaggaggaacaccgatgg
cgaaggcaggtctctgggctgtaactgacgctgaggagcgaaagcatggggagcgaacaggattagataccc
tggtagtccatgccgtaaacgttgggcactaggtgtgggggacattccacgttttccgcgccgtagctaacg
cattaagtgccccgcctggggagtacggccgcaaggctaaaactcaaaggaattgacgggggcccgcacaag
cggcggagcatgcggattaatt-gatgcaacgcgaagaaccttaccaaggcttgacatgaaccggaatgatg
cagagatgt--gtcagccacttg-tggccggtttacaggtggtgcatggttgtcgtcagctcgtgtcgtgag
atgttgg--ttaagtccgcaacgagcgcaa-cctcgttccatgttgccagcgggttatgccggggactcatg
ggagactgcc-gggtcaactcggaggaaggtggggacgacgtcaaatcatcatg-cccttatgtcttgggct
tcacgcatgctacaatggccggtacaaagggttgcgatactgtgaggtggagctaatccc-aaaagccggtc
tcagttc-gattgaggtctgcaactcgacctcatgaagttggagtcgctagtaatcgcagatcagcaacgct
gcggtgaatacgttcccgggccttgtacacaccgcccgtcaagtcacgaaagttggtaacacccgaagccgg
tggcctaacc--------------------------------------------------------------
------cctt--gtgggagggagccgtcgaaggtgggaccggcgattgggactaagtcgtaacaaggtagcc
gtaccggaaggtgcggctggatcacctccttt--
>Arthrobacter_sp_KB0702_2847699806/1-1527
--tcaacggagagtttgatcctggctcaggatgaacgctggcggcgtgcttaacacatgcaagtcgaacgat
gatccggtgcttgcaccggggattagtggcgaacgggtgagtaacacgtgagtaacctgcccttaactctgg
gataagcctgggaaactgggtctaataccggata-tgactcctcatcgcatggtg-gggggtggaaagc-tt
tattgtggttttggatggactcgcggcctatcagcttgttggtgaggtaatggctcaccaaggcgacgacgg
gtagccggcctgagagggtgaccggccacactgggactgagacacggcccagactcctacgggaggcagcag
tggggaatattgcacaatgggcgcaagcctgatgcagcgacgccgcgtgagggatgacggccttcgggttgt
aaacctctttcagtagggaagaagc-----------gaaagtgacggtacctgcagaagaagcgccggctaa
ctacgtgccagcagccgcggtaatacgta-gggcgcaagcgttatccggaattattgggcgtaaagagctcg
taggcggtttgtcgcgtctgccgtgaaagtccggggctcaactccggatctgcggtgggtacgggcagacta
gagtgatgtaggggagactggaattcctggtgtagcggtgaaatgcgcagatatcaggaggaacaccgatgg
cgaaggcaggtctctgggcattaactgacgctgaggagcgaaagcatggggagcgaacaggattagataccc
tggtagtccatgccgtaaacgttgggcactaggtgtgggggacattccacgttttccgcgccgtagctaacg
cattaagtgccccgcctggggagtacggccgcaaggctaaaactcaaaggaattgacgggggcccgcacaag
cggcggagcatgcggattaattcgatgcaacgcgaagaaccttaccaaggcttgacatgggccggaccgggc
tggaaacagt-ccttcccctttg-gggccggttcacaggtggtgcatggttgtcgtcagctcgtgtcgtgag
atgttgggttaagtcccgcaacgagcgcaaccctcgttccatgttgccagcgcgtaatggcggggactcatg
ggagactgccggggtcaactcggaggaaggtggggacgacgtcaaatcatcatgccccttatgtcttgggct
tcacgcatgctacaatggccggtacaaagggttgcgatactgtgaggtggagctaatcccaaaaagccggtc
tcagttcggattggggtctgcaactcgaccccatgaagtcggagtcgctagtaatcgcagatcagcaacgct
gcggtgaatacgttcccgggccttgtacacaccgcccgtcaagtcacgaaagttggtaacacccgaagccgg
tggcctaacc--------------------------------------------------------------
------cctt--gtgggagggagctgtcgaaggtgggactggcgattgggactaagtcgtaacaaggtagcc
gtaccggaaggtgcggctggatcacctccttt--
>Arthrobacter_sp_UKPF542_2888261655/1-1526
--tcaacggagagtttgatcctggctcaggatgaacgctggcggcgtgcttaacacatgcaagtcgaacgat
gatccggtgcttgcatcggggattagtggcgaacgggtgagtaacacgtgagtaacctgcccttaactctgg
gataagcctgggaaactgggtctaataccggata-tgactcctcatcgcatggtg-gggggtggaaagc-tt
tattgtggttttggatggactcgcggcctatcagcttgttggtgaggtaatggctcaccaaggcgacgacgg
gtagccggcctgagagggtgaccggccacactgggactgagacacggcccagactcctacgggaggcagcag
tggggaatattgcacaatgggcgcaagcctgatgcagcgacgccgcgtgagggatgacggccttcgggttgt
aaacctctttcagtagggaagaagc-----------gaaagtgacggtacctgcagaagaagcgccggctaa
ctacgtgccagcagccgcggtaatacgta-gggcgcaagcgttatccggaattattgggcgtaaagagctcg
taggcggtttgtcgcgtctgccgtgaaagtccggggctcaactccggatctgcggtgggtacgggcagacta
gagtgatgtaggggagactggaattcctggtgtagcggtgaaatgcgcagatatcaggaggaacaccgatgg
cgaaggcaggtctctgggcattaactgacgctgaggagcgaaagcatggggagcgaacaggattagataccc
tggtagtccatgccgtaaacgttgggcactaggtgtgggggacattccacgttttccgcgccgtagctaacg
cattaagtgccccgcctggggagtacggccgcaaggctaaaactcaaaggaattgacgggggcccgcacaag
cggcggagcatgcggattaattcgatgcaacgcgaagaaccttaccaaggcttgacatgaaccggtaatacc
tggaaacag--gtgccccgcttg-cggtcggttcacaggtggtgcatggttgtcgtcagctcgtgtcgtgag
atgttgggttaagtcccgcaacgagcgcaaccctcgttccatgttgccagcgcgtaatggcggggactcatg
ggagactgccggggtcaactcggaggaaggtggggacgacgtcaaatcatcatgccccttatgtcttgggct
tcacgcatgctacaatggccggtacaaagggttgcgatactgtgaggtggagctaatcccaaaaagccggtc
tcagttcggattggggtctgcaactcgaccccatgaagtcggagtcgctagtaatcgcagatcagcaacgct
gcggtgaatacgttcccgggccttgtacacaccgcccgtcaagtcacgaaagttggtaacacccgaagccgg
tggcctaacc--------------------------------------------------------------
------cctt--gtgggagggagctgtcgaaggtgggactggcgattgggactaagtcgtaacaaggtagcc
gtaccggaaggtgcggctggatcacctccttt--
>Arthrobacter_sp_TES_2912000427/1-1522
--tgaacggagagtttgatcctggctcaggatgaacgctggcggcgtgcttaacacatgcaagtcgaacgat
gatccggtgcttgcgccggggattagtggcgaacgggtgagtaacacgtgagtaacctgcccttgactctgg
gataagcctgggaaactgggtctaataccggata-tgactcctcatcgcatggtg-gggggtggaaagcttt
--ttgtggttttggatggactcgcggcctatcagcttgttggtggggtaatggcctaccaaggcgacgacgg
gtagccggcctgagagggtgaccggccacactgggactgagacacggcccagactcctacgggaggcagcag
tggggaatattgcacaatgggcgaaagcctgatgcagcgacgccgcgtgagggatgacggccttcgggttgt
aaacctctttcagtagggaagaagccc----tctttgggggtgacggtacttgcagaagaagcgccggctaa
ctacgtgccagcagccgcggtaatacgta-gggcgcaagcgttatccggaattattgggcgtaaagagctcg
taggcggtttgtcgcgtctgctgtgaaagaccggggctcaac-ccggttctgcagtgggtacgggcagacta
gagtgcagtaggggagactggaattcc-ggtgtagcggtgaaatgcgcagatatcaggaggaacaccgatgg
cgaaggcaggtctctgggctgtaactgacgctgaggagcgaaagcatggggagcgaacaggattagataccc
tggtagtccatgccgtaaacgttgggcactaggtgtgggggacattccacgttttccgcgccgtagctaacg
cattaagtgccccgccc-gggagtacggccgcaaggctaaaactcaaaggaattgac-ggggcccgcacaag
cggcggagcatgcggattaattcgatgcaacgcgaagaaccttaccaaggcttgacatggaccggaaagacc
tggaaacag--gtgccccgcttg-cggccggtttacaggtggtgcatggttgtcgtcagctcgtgtcgtgag
atgtt-ggttaagtcccgcaacgagcgcaaccctcgttctatgttgccagcg-gttcggccggggactcata
ggagactgccggggtcaactcggaggaaggtggggacgacgtcaaatcatcatgccccttatgtcttgggct
tcacgcatgctacaatggccggtacaaagggttgcgatactgtgaggtggagctaatccc-aaaagccggtc
tcagttcggatt-gggtctgcaactcgaccccatgaagtcggagtcgctagtaatcgcagatcagcaacgct
gcggtgaatacgttcccgggccttgtacacaccgcccgtcaagtcacgaaagttggtaacacccgaagccgg
tggcctaacc--------------------------------------------------------------
------ctt----gtggggggagccgtcgaaggtgggaccggcgattgggactaagtcgtaacaaggtagcc
gtaccggaaggtgcggctggatcacctccttt--
>Arthrobacter_sp_PAMC25486_GCF_000785535.1_ASM78553v1/1-1536
--ttaacggagagtttgatcctggctcaggatgaacgctggcggcgtgcttaacacatgcaagtcgaacgat
gaacc-ccgcttgc-ggggggattagtggcgaacgggtgagtaacacgtgagtaacctgcccttaactctgg
gataagccttggaaacggggtctaatactggatattgacttttcctcgcatgggg-attggttgaaaga-tt
--tattggttttggatggactcgcggcctatcagcttgttggtgaggtaatggctcaccaaggcgacgacgg
gtagccggcctgagagggtgaccggccacactgggactgagacacggcccagactcctacgggaggcagcag
tggggaatattgcacaatgggcgaaagcctgatgcagcgacgccgcgtgagggatgacggccttcgggttgt
aaacctctttcagtagggaacaaggccagacgttgtctggttgagggtacttgcagaagaagcgccggctaa
ctacgtgccagcagccgcggtaatacgta-gggcgcaagcgttatccggaattattgggcgtaaagagctcg
taggcggtttgtcgcgtctgccgtgaaagtccggggctcaaccccggatctgcggtgggtacgggcagacta
gagtgatgtaggggagactggaattcctggtgtagcggtgaaatgcgcagatatcaggaggaacaccgatgg
cgaaggcaggtctctgggcattaactgacgctgaggagcgaaagcatggggagcgaacaggattagataccc
tggtagtccatgccgtaaacgttgggcactaggtgtgggggacattccacgttttccgcgccgtagctaacg
cattaagtgccccgcctggggagtacggccgcaaggctaaaactcaaaggaattgacgggggcccgcacaag
cggcggagcatgcggattaattcgatgcaacgcgaagaaccttaccaaggcttgacatgaaccggaaatacc
tggaaacag--gtgccccgcttg-cggtcggtttacaggtggtgcatggttgtcgtcagctcgtgtcgtgag
atgttgggttaagtcccgcaacgagcgcaaccctcgttctatgttgccagcacgtgatggtggggactcata
ggagactgccggggtcaactcggaggaaggtgaggacgacgtcaaatcatcatgccccttatgtcttgggct
tcacgcatgctacaatggccggtacaatgggttgcgatactgtgaggtggagctaatcccaaaaagccggtc
tcagttcggattggggtctgcaactcgaccccatgaagtcggagtcgctagtaatcgcagatcagcaacgct
gcggtgaatacgttcccgggccttgtacacaccgcccgtcaagtcacgaaagttggtaacacccgaagccgg
tggcctaacc--------------------------------------------------------------
------cccttgtggggagggagctgtcgaaggtgggactggcgattgggactaagtcgtaacaaggtagcc
gtaccggaaggtgcggctggatcacctccttt--
>Arthrobacter_sp_PGP41_GCF_002953935.1_ASM295393v1/1-1523
--tcaacggagagtttgatcctggctcaggatgaacgctggcggcgtgcttaacacatgcaagtcgaacgat
gatccca-gcttgc-tgggggattagtggcgaacgggtgagtaacacgtgagtaacctgcccttaactctgg
gataagcctgggaaactgggtctaataccggata-tgactcctcatcgcatggtg-gggggtggaaagc-tt
t-ttgtggttttggatggactcgcggcctatcagcttgttggtgaggtaatggcttaccaaggcgacgacgg
gtagccggcctgagagggtgaccggccacactgggactgagacacggcccagactcctacgggaggcagcag
tggggaatattgcacaatgggcgcaagcctgatgcagcgacgccgcgtgagggatgacggccttcgggttgt
aaacctctttcagtagggaagaagc-----------gaaagtgacggtacctgcagaagaagcgccggctaa
ctacgtgccagcagccgcggtaatacgta-gggcgcaagcgttatccggaattattgggcgtaaagagctcg
taggcggtttgtcgcgtctgccgtgaaagtccggggctcaactccggatctgcggtgggtacgggcagacta
gagtgatgtaggggagactggaattcctggtgtagcggtgaaatgcgcagatatcaggaggaacaccgatgg
cgaaggcaggtctctgggcattaactgacgctgaggagcgaaagcatggggagcgaacaggattagataccc
tggtagtccatgccgtaaacgttgggcactaggtgtgggggacattccacgttttccgcgccgtagctaacg
cattaagtgccccgcctggggagtacggccgcaaggctaaaactcaaaggaattgacgggggcccgcacaag
cggcggagcatgcggattaattcgatgcaacgcgaagaaccttaccaaggcttgacatgaaccggaaacgcc
tggagacag--gtgccccgcttg-cggtcggtttacaggtggtgcatggttgtcgtcagctcgtgtcgtgag
atgttgggttaagtcccgcaacgagcgcaaccctcgttctatgttgccagcacgtgatggtggggactcata
ggagactgccggggtcaactcggaggaaggtggggacgacgtcaaatcatcatgccccttatgtcttgggct
tcacgcatgctacaatggccggtacaaagggttgcgatactgtgaggtggagctaatcccaaaaagccggtc
tcagttcggattggggtctgcaactcgaccccatgaagtcggagtcgctagtaatcgcagatcagcaacgct
gcggtgaatacgttcccgggccttgtacacaccgcccgtcaagtcacgaaagttggtaacacccgaagccgg
tggcctaacc--------------------------------------------------------------
------cctt--gtgggagggagctgtcgaaggtgggactggcgattgggactaagtcgtaacaaggtagcc
gtaccggaaggtgcggctggatcacctccttt--
>Arthrobacter_sp_24S4_2_GCF_005280255.1_ASM528025v1/1-1525
--tcaacggagagtttgatcctggctcaggatgaacgctggcggcgtgcttaacacatgcaagtcgaacgat
gatgccc-acttgt-gggtggattagtggcgaacgggtgagtaacacgtgagtaacctgcccttaactctgg
gataagcctgggaaactgggtctaataccggata-tgactcctcatcgcatggtg-gggggtggaaagc-tt
ttttgtggttttggatggactcgcggcctatcagcttgttggtgaggtaatggctcaccaaggcgacgacgg
gtagccggcctgagagggtgaccggccacactgggactgagacacggcccagactcctacgggaggcagcag
tggggaatattgcacaatgggcgcaagcctgatgcagcgacgccgcgtgagggatgacggccttcgggttgt
aaacctctttcagtagggaagaagc-----------gaaagtgacggtacctgcagaagaagcgccggctaa
ctacgtgccagcagccgcggtaatacgta-gggcgcaagcgttatccggaattattgggcgtaaagagctcg
taggcggtttgtcgcgtctgccgtgaaagtccggggctcaactccggatctgcggtgggtacgggcagacta
gagtgatgtaggggagactggaattcctggtgtagcggtgaaatgcgcagatatcaggaggaacaccgatgg
cgaaggcaggtctctgggcattaactgacgctgaggagcgaaagcatggggagcgaacaggattagataccc
tggtagtccatgccgtaaacgttgggcactaggtgtgggggacattccacgttttccgcgccgtagctaacg
cattaagtgccccgcctggggagtacggccgcaaggctaaaactcaaaggaattgacgggggcccgcacaag
cggcggagcatgcggattaattcgatgcaacgcgaagaaccttaccaaggcttgacatgggccggaccgggc
tggaaacagt-ccttcccctttg-gggccggttcacaggtggtgcatggttgtcgtcagctcgtgtcgtgag
atgttgggttaagtcccgcaacgagcgcaaccctcgttccatgttgccagcgcgtaatggcggggactcatg
ggagactgccggggtcaactcggaggaaggtggggacgacgtcaaatcatcatgccccttatgtcttgggct
tcacgcatgctacaatggccggtacaaagggttgcgatactgtgaggtggagctaatcccaaaaagccggtc
tcagttcggattggggtctgcaactcgaccccatgaagtcggagtcgctagtaatcgcagatcagcaacgct
gcggtgaatacgttcccgggccttgtacacaccgcccgtcaagtcacgaaagttggtaacacccgaagccgg
tggcctaacc--------------------------------------------------------------
------cctt--gtgggagggagctgtcgaaggtgggactggcgattgggactaagtcgtaacaaggtagcc
gtaccggaaggtgcggctggatcacctccttt--
>Arthrobacter_sp_AQ5_05_GCF_009707285.1_ASM970728v1/1-1536
--ttaacggagagtttgatcctggctcaggatgaacgctggcggcgtgcttaacacatgcaagtcgaacgat
gaacc-tcacttgt-ggggggattagtggcgaacgggtgagtaacacgtgagtaacctgcccttaactctgg
gataagcctgggaaactgggtctaatactggatattgacttttcctcgcatgggg-ttttgttgaaagc-tt
--tagtggttttggatggactcgcggcctatcagcttgttggtgaggtaatggctcaccaaggcgacgacgg
gtagccggcctgagagggtgaccggccacactgggactgagacacggcccagactcctacgggaggcagcag
tggggaatattgcacaatgggcgaaagcctgatgcagcgacgccgcgtgagggatgacggccttcgggttgt
aaacctctttcagtagggaacaaggctacacgttgtgtggttgagggtacttgcagaagaagcaccggctaa
ctacgtgccagcagccgcggtaatacgta-gggtgcaagcgttatccggaattattgggcgtaaagagctcg
taggcggtttgtcgcgtctgccgtgaaagtccggggctcaaccccggatctgcggtgggtacgggcagacta
gagtgatgtaggggagactggaattcctggtgtagcggtgaaatgcgcagatatcaggaggaacaccgatgg
cgaaggcaggtctctgggcattaactgacgctgaggagcgaaagcatggggagcgaacaggattagataccc
tggtagtccatgccgtaaacgttgggcactaggtgtgggggacattccacgttttccgcgccgtagctaacg
cattaagtgccccgcctggggagtacggccgcaaggctaaaactcaaaggaattgacgggggcccgcacaag
cggcggagcatgcggattaattcgatgcaacgcgaagaaccttaccaaggcttgacatgaactggaaacgct
tggaaacaa--gtgccccgcttg-cggtcggtttacaggtggtgcatggttgtcgtcagctcgtgtcgtgag
atgttgggttaagtcccgcaacgagcgcaaccctcgttctatgttgccagcacgttatggtggggactcata
ggagactgccggggtcaactcggaggaaggtgaggacgacgtcaaatcatcatgccccttatgtcttgggct
tcacgcatgctacaatggccggtacaatgggttgcgatactgtgaggtggagctaatcccaaaaagccggtc
tcagttcggattggggtctgcaactcgaccccatgaagtcggagtcgctagtaatcgcagatcagcaacgct
gcggtgaatacgttcccgggccttgtacacaccgcccgtcaagtcacgaaagttggtaacacccgaagccgg
tggcctaacc--------------------------------------------------------------
------cccttgtggggagggagctgtcgaaggtgggactggcgattgggactaagtcgtaacaaggtagcc
gtaccggaaggtgcggctggatcacctccttt--
>Arthrobacter_sp_D5_1_GCF_017357425.1_ASM1735742v1/1-1520
--tcaacggagagtttgatcctggctcaggatgaacgctggcggcgtgcttaacacatgcaagtcgaacgat
gatccca-gcttgc-tgggggattagtggcgaacgggtgagtaacacgtgagtaacctgcccttgactctgg
gataagcctgggaaactgggtctaataccggata-tgaccgtctgacgcatgtca-ggtggtggaaagc-tt
--ttgtggttttggatggactcgcggcctatcagcttgttggtggggtaatggcctaccaaggcgacgacgg
gtagccggcctgagagggtgaccggccacactgggactgagacacggcccagactcctacgggaggcagcag
tggggaatattgcacaatgggcgcaagcctgatgcagcgacgccgcgtgagggatgacggccttcgggttgt
aaacctctttcagtagggaagaagc-----------gaaagtgacggtacctgcagaagaagcgccggctaa
ctacgtgccagcagccgcggtaatacgta-gggcgcaagcgttatccggaattattgggcgtaaagagctcg
taggcggtttgtcgcgtctgctgtgaaagaccggggctcaactccggttctgcagtgggtacgggcagacta
gagtgcagtaggggagactggaattcctggtgtagcggtgaaatgcgcagatatcaggaggaacaccgatgg
cgaaggcaggtctctgggctgtaactgacgctgaggagcgaaagcatggggagcgaacaggattagataccc
tggtagtccatgccgtaaacgttgggcactaggtgtgggggacattccacgttttccgcgccgtagctaacg
cattaagtgccccgcctggggagtacggccgcaaggctaaaactcaaaggaattgacgggggcccgcacaag
cggcggagcatgcggattaattcgatgcaacgcgaagaaccttaccaaggcttgacatgaaccggtaatacc
tggaaacag--gtgccccgcttg-cggtcggtttacaggtggtgcatggttgtcgtcagctcgtgtcgtgag
atgttgggttaagtcccgcaacgagcgcaaccctcgttctatgttgccagcgcgttatggcggggactcata
ggagactgccggggtcaactcggaggaaggtggggacgacgtcaaatcatcatgccccttatgtcttgggct
tcacgcatgctacaatggccggtacaaagggttgcgatactgtgaggtggagctaatcccaaaaagccggtc
tcagttcggattggggtctgcaactcgaccccatgaagtcggagtcgctagtaatcgcagatcagcaacgct
gcggtgaatacgttcccgggccttgtacacaccgcccgtcaagtcacgaaagttggtaacacccgaagccgg
tggcctaacc--------------------------------------------------------------
------ctt----gtggggggagccgtcgaaggtgggaccggcgattgggactaagtcgtaacaaggtagcc
gtaccggaaggtgcggctggatcacctccttt--
>Arthrobacter_crystallopoietes_NT16_GCF_017603825.1_ASM1760382v1/1-1524
--ttaacggagagtttgatcctggctcaggacgaacgctggcggcgtgcttaacacatgcaagtcgaacgat
gatccggtgcttgcaccggggattagtggcgaacgggtgagtaacacgtgagtaacctgcccttgactctgg
gataagcctgggaaaccgggtctaataccggata-cgacctttcaccgcatggtg-gttggtggaaaga-tt
--ttttggttttggatggactcgcggcctatcagcttgttggtgaggtaatggctcaccaaggcgacgacgg
gtagccggcctgagagggtgaccggccacactgggactgagacacggcccagactcctacgggaggcagcag
tggggaatattgcacaatgggcgaaagcctgatgcagcgacgccgcgtgagggatgacggccttcgggttgt
aaacctctttcagcagggaagaagc-----------gaaagtgacggtacctgcagaagaagcgccggctaa
ctacgtgccagcagccgcggtaatacgta-gggcgcaagcgttgtccggaattattgggcgtaaagagctcg
taggcggtttgtcgcgtctgctgtgaaagcccggggctcaaccccgggtctgcagtgggtacgggcagacta
gagtgcagtaggggagactggaattcctggtgtagcggtgaaatgcgcagatatcaggaggaacaccgatgg
cgaaggcaggtctctgggctgtaactgacgctgaggagcgaaagcatggggagcgaacaggattagataccc
tggtagtccatgccgtaaacgttgggcactaggtgtgggggacattccacgttttccgcgccgtagctaacg
cattaagtgccccgcctggggagtacggccgcaaggctaaaactcaaaggaattgacgggggcccgcacaag
cggcggagcatgcggattaattcgatgcaacgcgaagaaccttaccaaggcttgacatggaccggaccgccg
cagaaatgc--ggtttcccttcg-gggctggtttacaggtggtgcatggttgtcgtcagctcgtgtcgtgag
atgttgggttaagtcccgcaacgagcgcaaccctcgttctatgttgccagcgcgttatggcggggactcata
ggagactgccggggtcaactcggaggaaggtggggacgacgtcaaatcatcatgccccttatgtcttgggct
tcacgcatgctacaatggccggtacaaagggttgcgatactgtgaggtggagctaatcccaaaaagccggtc
tcagttcggattgaggtctgcaactcgacctcatgaagtcggagtcgctagtaatcgcagatcagcaacgct
gcggtgaatacgttcccgggccttgtacacaccgcccgtcaagtcacgaaagttggtaacacccgaagccgg
tggcctaacc--------------------------------------------------------------
------cctt--gtgggagggagccgtcgaaggtgggaccggcgattgggactaagtcgtaacaaggtagcc
gtaccggaaggtgcggctggatcacctccttt--
>Arthrobacter_sp_NicSoilB11_GCA_019977375.1/1-1520
-----acggagagtttgatcctggctcaggatgaacgctggcggcgtgcttaacacatgcaagtcgaacgat
gatgcca-gcttgc-tggtggattagtggcgaacgggtgagtaacacgtgagtaacctgcccttgactctgg
gataagcctgggaaactgggtctaataccggata-tgaccttccatcgcatggtg-gttggtggaaagc-tt
--ttgtggttttggatggactcgcggcctatcagcttgttggtggggtaatggcctaccaaggcgacgacgg
gtagccggcctgagagggtgaccggccacactgggactgagacacggcccagactcctacgggaggcagcag
tggggaatattgcacaatgggcgaaagcctgatgcagcgacgccgcgtgagggatgacggccttcgggttgt
aaacctctttcagtagggaagaagc-----------gtaagtgacggtacctgcagaagaagcgccggctaa
ctacgtgccagcagccgcggtaatacgta-gggcgcaagcgttatccggaattattgggcgtaaagagctcg
taggcggtttgtcgcgtctgccgtgaaagtccggggctcaactccggatctgcggtgggtacgggcagacta
gagtgatgtaggggagactggaattcctggtgtagcggtgaaatgcgcagatatcaggaggaacaccgatgg
cgaaggcaggtctctgggcattaactgacgctgaggagcgaaagcatggggagcgaacaggattagataccc
tggtagtccatgccgtaaacgttgggcactaggtgtgggggacattccacgttttccgcgccgtagctaacg
cattaagtgccccgcctggggagtacggccgcaaggctaaaactcaaaggaattgacgggggcccgcacaag
cggcggagcatgcggattaattcgatgcaacgcgaagaaccttaccaaggcttgacatgaaccggaccgctg
cagaaatgtg-gtttcccctttg-gggctggtttacaggtggtgcatggttgtcgtcagctcgtgtcgtgag
atgttgggttaagtcccgcaacgagcgcaaccctcgttctatgttgccagcacgtgatggtggggactcata
ggagactgccggggtcaactcggaggaaggtggggacgacgtcaaatcatcatgccccttatgtcttgggct
tcacgcatgctacaatggccggtacaaagggttgcgatactgtgaggtggagctaatcccaaaaagccggtc
tcagttcggattggggtctgcaactcgaccccatgaagtcggagtcgctagtaatcgcagatcagcaacgct
gcggtgaatacgttcccgggccttgtacacaccgcccgtcaagtcacgaaagttggtaacacccgaagccgg
tggcctaacc--------------------------------------------------------------
------cctt--gtgggagggagctgtcgaaggtgggactggcgattgggactaagtcgtaacaaggtagcc
gtaccggaaggtgcggctggatcacctccttt--
>Arthrobacter_sp_NicSoilB8_GCA_019977355.1/1-1524
-----acggagagtttgatcctggctcaggatgaacgctggcggcgtgcttaacacatgcaagtcgaacgat
gatccggtgcttgcaccggggattagtggcgaacgggtgagtaacacgtgagtaacctgcccttaactctgg
gataagcctgggaaactgggtctaataccggata-tgactcctcatcgcatggtg-gggggtggaaagc-tt
tattgtggttttggatggactcgcggcctatcagcttgttggtgaggtaatggctcaccaaggcgacgacgg
gtagccggcctgagagggtgaccggccacactgggactgagacacggcccagactcctacgggaggcagcag
tggggaatattgcacaatgggcgcaagcctgatgcagcgacgccgcgtgagggatgacggccttcgggttgt
aaacctctttcagtagggaagaagc-----------gaaagtgacggtacctgcagaagaagcgccggctaa
ctacgtgccagcagccgcggtaatacgta-gggcgcaagcgttatccggaattattgggcgtaaagagctcg
taggcggtttgtcgcgtctgccgtgaaagtccggggctcaactccggatctgcggtgggtacgggcagacta
gagtgatgtaggggagactggaattcctggtgtagcggtgaaatgcgcagatatcaggaggaacaccgatgg
cgaaggcaggtctctgggcattaactgacgctgaggagcgaaagcatggggagcgaacaggattagataccc
tggtagtccatgccgtaaacgttgggcactaggtgtgggggacattccacgttttccgcgccgtagctaacg
cattaagtgccccgcctggggagtacggccgcaaggctaaaactcaaaggaattgacgggggcccgcacaag
cggcggagcatgcggattaattcgatgcaacgcgaagaaccttaccaaggcttgacatgggccggaccgggc
tggaaacagt-ccttcccctttg-gggccggttcacaggtggtgcatggttgtcgtcagctcgtgtcgtgag
atgttgggttaagtcccgcaacgagcgcaaccctcgttccatgttgccagcgcgtaatggcggggactcatg
ggagactgccggggtcaactcggaggaaggtggggacgacgtcaaatcatcatgccccttatgtcttgggct
tcacgcatgctacaatggccggtacaaagggttgcgatactgtgaggtggagctaatcccaaaaagccggtc
tcagttcggattggggtctgcaactcgaccccatgaagtcggagtcgctagtaatcgcagatcagcaacgct
gcggtgaatacgttcccgggccttgtacacaccgcccgtcaagtcacgaaagttggtaacacccgaagccgg
tggcctaacc--------------------------------------------------------------
------cctt--gtgggagggagctgtcgaaggtgggactggcgattgggactaagtcgtaacaaggtagcc
gtaccggaaggtgcggctggatcacctccttt--
>Arthrobacter_sp_NtRootA9_GCA_019977115.1/1-1520
-----acggagagtttgatcctggctcaggatgaacgctggcggcgtgcttaacacatgcaagtcgaacgat
gaagccc-acttgt-gggtggattagtggcgaacgggtgagtaacacgtgagtaacctgcccttgactctgg
gataagcctgggaaactgggtctaataccggata-tgaccttccatcgcatggtg-gttggtggaaagc-tt
--ttgtggttttggatggactcgcggcctatcagcttgttggtggggtaatggcctaccaaggcgacgacgg
gtagccggcctgagagggtgaccggccacactgggactgagacacggcccagactcctacgggaggcagcag
tggggaatattgcacaatgggcgcaagcctgatgcagcgacgccgcgtgagggatgacggccttcgggttgt
aaacctctttcagtagggaagaagc-----------gagagtgacggtacctgcagaagaagcgccggctaa
ctacgtgccagcagccgcggtaatacgta-gggcgcaagcgttatccggaattattgggcgtaaagagctcg
taggcggtttgtcgcgtctgccgtgaaagtccggggctcaactccggatctgcggtgggtacgggcagacta
gagtgatgtaggggagactggaattcctggtgtagcggtgaaatgcgcagatatcaggaggaacaccgatgg
cgaaggcaggtctctgggcattaactgacgctgaggagcgaaagcatggggagcgaacaggattagataccc
tggtagtccatgccgtaaacgttgggcactaggtgtgggggacattccacgttttccgcgccgtagctaacg
cattaagtgccccgcctggggagtacggccgcaaggctaaaactcaaaggaattgacgggggcccgcacaag
cggcggagcatgcggattaattcgatgcaacgcgaagaaccttaccaaggcttgacatgaaccggaccgggc
tggaaacag--tctttccccttgtgggctggtttacaggtggtgcatggttgtcgtcagctcgtgtcgtgag
atgttgggttaagtcccgcaacgagcgcaaccctcgttctatgttgccagcacgtgatggtggggactcata
ggagactgccggggtcaactcggaggaaggtggggacgacgtcaaatcatcatgccccttatgtcttgggct
tcacgcatgctacaatggccggtacaaagggttgcgatactgtgaggtggagctaatcccaaaaagccggtc
tcagttcggattggggtctgcaactcgaccccatgaagtcggagtcgctagtaatcgcagatcagcaacgct
gcggtgaatacgttcccgggccttgtacacaccgcccgtcaagtcacgaaagttggtaacacccgaagccgg
tggcctaacc--------------------------------------------------------------
------cctt--gtgggagggagccgtcgaaggtgggactggcgattgggactaagtcgtaacaaggtagcc
gtaccggaaggtgcggctggatcacctccttt--
>Arthrobacter_sp_NicSoilC5_GCA_019977395.1/1-1519
-----acggagagtttgatcctggctcaggatgaacgctggcggcgtgcttaacacatgcaagtcgaacgat
gatgccc-acttgt-gggtggattagtggcgaacgggtgagtaacacgtgagtaacctgcccttgactctgg
gataagcctgggaaactgggtctaataccggata-tgaccgactatcgcatggtg-gttggtggaaagc-tt
--ttgtggttttggatggactcgcggcctatcagcttgttggtggggtaatggcctaccaaggcgacgacgg
gtagccggcctgagagggtgaccggccacactgggactgagacacggcccagactcctacgggaggcagcag
tggggaatattgcacaatgggcgcaagcctgatgcagcgacgccgcgtgagggatgacggccttcgggttgt
aaacctctttcagtagggaagaagc-----------gtaagtgacggtacctgcagaagaagcgccggctaa
ctacgtgccagcagccgcggtaatacgta-gggcgcaagcgttatccggaattattgggcgtaaagagctcg
taggcggtttgtcgcgtctgccgtgaaagtccggggctcaactccggatctgcggtgggtacgggcagacta
gagtgatgtaggggagactggaattcctggtgtagcggtgaaatgcgcagatatcaggaggaacaccgatgg
cgaaggcaggtctctgggcattaactgacgctgaggagcgaaagcatggggagcgaacaggattagataccc
tggtagtccatgccgtaaacgttgggcactaggtgtgggggacattccacgttttccgcgccgtagctaacg
cattaagtgccccgcctggggagtacggccgcaaggctaaaactcaaaggaattgacgggggcccgcacaag
cggcggagcatgcggattaattcgatgcaacgcgaagaaccttaccaaggcttgacatgaaccggaaagacc
tggaaacag--gtcccccacttg-tggtcggtttacaggtggtgcatggttgtcgtcagctcgtgtcgtgag
atgttgggttaagtcccgcaacgagcgcaaccctcgttctatgttgccagcacgtgatggtggggactcata
ggagactgccggggtcaactcggaggaaggtggggacgacgtcaaatcatcatgccccttatgtcttgggct
tcacgcatgctacaatggccggtacaaagggttgcgatactgtgaggtggagctaatcccaaaaagccggtc
tcagttcggattggggtctgcaactcgaccccatgaagtcggagtcgctagtaatcgcagatcagcaacgct
gcggtgaatacgttcccgggccttgtacacaccgcccgtcaagtcacgaaagttggtaacacccgaagccgg
tggcctaacc--------------------------------------------------------------
------cctt--gtgggagggagctgtcgaaggtgggactggcgattgggactaagtcgtaacaaggtagcc
gtaccggaaggtgcggctggatcacctccttt--
>Arthrobacter_sp_NicSoilB4_GCA_019977335.1/1-1521
-----acggagagtttgatcctggctcaggatgaacgctggcggcgtgcttaacacatgcaagtcgaacgat
gatccca-gcttgc-tgggggattagtggcgaacgggtgagtaacacgtgagtaacctgcccttaactctgg
gataagcctgggaaactgggtctaataccggata-tgactcctcatcgcatggtg-gggggtggaaagc-tt
tattgtggttttggatggactcgcggcctatcagcttgttggtgaggtaatggctcaccaaggcgacgacgg
gtagccggcctgagagggtgaccggccacactgggactgagacacggcccagactcctacgggaggcagcag
tggggaatattgcacaatgggcgaaagcctgatgcagcgacgccgcgtgagggatgacggccttcgggttgt
aaacctctttcagtagggaagaagc-----------gaaagtgacggtacctgcagaagaagcgccggctaa
ctacgtgccagcagccgcggtaatacgta-gggcgcaagcgttatccggaattattgggcgtaaagagctcg
taggcggtttgtcgcgtctgccgtgaaagtccggggctcaactccggatctgcggtgggtacgggcagacta
gagtgatgtaggggagactggaattcctggtgtagcggtgaaatgcgcagatatcaggaggaacaccgatgg
cgaaggcaggtctctgggcattaactgacgctgaggagcgaaagcatggggagcgaacaggattagataccc
tggtagtccatgccgtaaacgttgggcactaggtgtgggggacattccacgttttccgcgccgtagctaacg
cattaagtgccccgcctggggagtacggccgcaaggctaaaactcaaaggaattgacgggggcccgcacaag
cggcggagcatgcggattaattcgatgcaacgcgaagaaccttaccaaggcttgacatgaaccggaaacacc
tggaaacag--gtgccccgcttg-cggtcggtttacaggtggtgcatggttgtcgtcagctcgtgtcgtgag
atgttgggttaagtcccgcaacgagcgcaaccctcgttctatgttgccagcgcgttatggcggggactcata
ggagactgccggggtcaactcggaggaaggtggggacgacgtcaaatcatcatgccccttatgtcttgggct
tcacgcatgctacaatggccggtacaaagggttgcgatactgtgaggtggagctaatcccaaaaagccggtc
tcagttcggattggggtctgcaactcgaccccatgaagtcggagtcgctagtaatcgcagatcagcaacgct
gcggtgaatacgttcccgggccttgtacacaccgcccgtcaagtcacgaaagttggtaacacccgaagccgg
tggcctaacc--------------------------------------------------------------
------cctt--gtgggagggagctgtcgaaggtgggactggcgattgggactaagtcgtaacaaggtagcc
gtaccggaaggtgcggctggatcacctccttt--
>Arthrobacter_sp_NicSoilE8_GCA_019977415.1/1-1526
-----acggagagtttgatcctggctcaggatgaacgctggcggcgtgcttaacacatgcaagtcgaacgat
gatccggtgcttgcgccggggattagtggcgaacgggtgagtaacacgtgagtaacctgcccttgactctgg
gataagcctgggaaactgggtctaataccggata-tgactcctcatcgcatggtg-gggggtggaaagcttt
--ttgtggttttggatggactcgcggcctatcagcttgttggtggggtaatggcctaccaaggcgacgacgg
gtagccggcctgagagggtgaccggccacactgggactgagacacggcccagactcctacgggaggcagcag
tggggaatattgcacaatgggcgaaagcctgatgcagcgacgccgcgtgagggatgacggccttcgggttgt
aaacctctttcagtagggaagaagccc----tctttgggggtgacggtacttgcagaagaagcgccggctaa
ctacgtgccagcagccgcggtaatacgta-gggcgcaagcgttatccggaattattgggcgtaaagagctcg
taggcggtttgtcgcgtctgctgtgaaagaccggggctcaactccggttctgcagtgggtacgggcagacta
gagtgcagtaggggagactggaattcctggtgtagcggtgaaatgcgcagatatcaggaggaacaccgatgg
cgaaggcaggtctctgggctgtaactgacgctgaggagcgaaagcatggggagcgaacaggattagataccc
tggtagtccatgccgtaaacgttgggcactaggtgtgggggacattccacgttttccgcgccgtagctaacg
cattaagtgccccgcctggggagtacggccgcaaggctaaaactcaaaggaattgacgggggcccgcacaag
cggcggagcatgcggattaattcgatgcaacgcgaagaaccttaccaaggcttgacatggaccggaaagacc
tggaaacag--gtgccccgcttg-cggccggtttacaggtggtgcatggttgtcgtcagctcgtgtcgtgag
atgttgggttaagtcccgcaacgagcgcaaccctcgttctatgttgccagcg-gttcggccggggactcata
ggagactgccggggtcaactcggaggaaggtggggacgacgtcaaatcatcatgccccttatgtcttgggct
tcacgcatgctacaatggccggtacaaagggttgcgatactgtgaggtggagctaatcccaaaaagccggtc
tcagttcggattggggtctgcaactcgaccccatgaagtcggagtcgctagtaatcgcagatcagcaacgct
gcggtgaatacgttcccgggccttgtacacaccgcccgtcaagtcacgaaagttggtaacacccgaagccgg
tggcctaacc--------------------------------------------------------------
------ctt----gtggggggagccgtcgaaggtgggaccggcgattgggactaagtcgtaacaaggtagcc
gtaccggaaggtgcggctggatcacctccttt--
>Arthrobacter_sp_NtRootA1_GCA_019976975.1/1-1519
-----acggagagtttgatcctggctcaggatgaacgctggcggcgtgcttaacacatgcaagtcgaacgat
gatctccagcttgctggggggattagtggcgaacgggtgagtaacacgtgagtaacctgcccttgactctgg
gataagcctgggaaactgggtctaataccggata-tgaccatctggcgcatgtcatggtggtggaaagc-tt
--ttgtggttttggatggactcgcggcctatcagcttgttggtggggtaatggcctaccaaggcgacgacgg
gtagccggcctgagagggtgaccggccacactgggactgagacacggcccagactcctacgggaggcagcag
tggggaatattgcacaatgggcgaaagcctgatgcagcgacgccgcgtgagggatgacggccttcgggttgt
aaacctctttcagtagggaagaagc-----------gaaagtgacggtacctgcagaagaagcgccggctaa
ctacgtgccagcagccgcggtaatacgta-gggcgcaagcgttatccggaattattgggcgtaaagagctcg
taggcggtttgtcgcgtctgctgtgaaagaccggggctcaactccggttctgcagtgggtacgggcagacta
gagtgcagtaggggagactggaattcctggtgtagcggtgaaatgcgcagatatcaggaggaacaccgatgg
cgaaggcaggtctctgggctgtaactgacgctgaggagcgaaagcatggggagcgaacaggattagataccc
tggtagtccatgccgtaaacgttgggcactaggtgtgggggacattccacgttttccgcgccgtagctaacg
cattaagtgccccgcctggggagtacggccgcaaggctaaaactcaaaggaattgacgggggcccgcacaag
cggcggagcatgcggattaattcgatgcaacgcgaagaaccttaccaaggcttgacatgaaccggaaagacc
tggaaacag--gtgccccgcttg-cggtcggtttacaggtggtgcatggttgtcgtcagctcgtgtcgtgag
atgttgggttaagtcccgcaacgagcgcaaccctcgttctatgttgccagcg-gttcggccggggactcata
ggagactgccggggtcaactcggaggaaggtggggacgacgtcaaatcatcatgccccttatgtcttgggct
tcacgcatgctacaatggccggtacaaagggttgcgatactgtgaggtggagctaatcccaaaaagccggtc
tcagttcggattggggtctgcaactcgaccccatgaagtcggagtcgctagtaatcgcagatcagcaacgct
gcggtgaatacgttcccgggccttgtacacaccgcccgtcaagtcacgaaagttggtaacacccgaagccgg
tggcctaacc--------------------------------------------------------------
------ctt----gtggggggagccgtcgaaggtgggaccggcgattgggactaagtcgtaacaaggtagcc
gtaccggaaggtgcggctggatcacctccttt--
>Arthrobacter_sp_FW305-BF8/1-1522
-----acggagagtttgatcctggctcaggatgaacgctggcggcgtgcttaacacatgcaagtcgaacgat
gatccggtgcttgcaccggggattagtggcgaacgggtgagtaacacgtgagtaacctgcccttgactctgg
gataagcctgggaaactgggtctaataccggata-tgactcctcatcgcatggtg-gggggtggaaagc-tt
--ttgcggttttggatggactcgcggcctatcagcttgttggtgaggtaatggctcaccaaggcgacgacgg
gtagccggcctgagagggtgaccggccacactgggactgagacacggcccagactcctacgggaggcagcag
tggggaatattgcacaatgggcgaaagcctgatgcagcgacgccgcgtgagggatgacggccttcgggttgt
aaacctctttcagtagggaagaagc-----------gaaagtgacggtacctgcagaagaagcgccggctaa
ctacgtgccagcagccgcggtaatacgta-gggcgcaagcgttatccggaattattgggcgtaaagagctcg
taggcggtttgtcgcgtctgccgtgaaagtccggggctcaactccggatctgcggtgggtacgggcagacta
gagtgatgtaggggagactggaattcctggtgtagcggtgaaatgcgcagatatcaggaggaacaccgatgg
cgaaggcaggtctctgggcattaactgacgctgaggagcgaaagcatggggagcgaacaggattagataccc
tggtagtccatgccgtaaacgttgggcactaggtgtgggggacattccacgttttccgcgccgtagctaacg
cattaagtgccccgcctggggagtacggccgcaaggctaaaactcaaaggaattgacgggggcccgcacaag
cggcggagcatgcggattaattcgatgcaacgcgaagaaccttaccaaggcttgacatggaccggatcgccg
cagaaatgtg-gtttctcctttg-gggccggttcacaggtggtgcatggttgtcgtcagctcgtgtcgtgag
atgttgggttaagtcccgcaacgagcgcaaccctcgttccatgttgccagcacgtagtggtggggactcatg
ggagactgccggggtcaactcggaggaaggtggggacgacgtcaaatcatcatgccccttatgtcttgggct
tcacgcatgctacaatggccggtacaaagggttgcgatactgtgaggtggagctaatcccaaaaagccggtc
tcagttcggattggggtctgcaactcgaccccatgaagtcggagtcgctagtaatcgcagatcagcaacgct
gcggtgaatacgttcccgggccttgtacacaccgcccgtcaagtcacgaaagttggtaacacccgaagccgg
tggcctaacc--------------------------------------------------------------
------cctt--gtgggagggagccgtcgaaggtgggactggcgattgggactaagtcgtaacaaggtagcc
gtaccggaaggtgcggctggatcacctccttt--
>Arthrobacter_sp_FW306-05-C/1-1520
-----acggagagtttgatcctggctcaggatgaacgctggcggcgtgcttaacacatgcaagtcgaacgat
gatgcca-gcttgc-tggtggattagtggcgaacgggtgagtaacacgtgagtaacctgcccttgactctgg
gataagcctgggaaactgggtctaataccggata-tgactgatcatcgcatggtg-gttggtggaaagc-tt
--ttgtggttttggatggactcgcggcctatcagcttgttggtggggtaatggcctaccaaggcgacgacgg
gtagccggcctgagagggtgaccggccacactgggactgagacacggcccagactcctacgggaggcagcag
tggggaatattgcacaatgggcgaaagcctgatgcagcgacgccgcgtgagggatgacggccttcgggttgt
aaacctctttcagtagggaagaagc-----------gtaagtgacggtacctgcagaagaagcgccggctaa
ctacgtgccagcagccgcggtaatacgta-gggcgcaagcgttatccggaattattgggcgtaaagagctcg
taggcggtttgtcgcgtctgccgtgaaagtccggggctcaactccggatctgcggtgggtacgggcagacta
gagtgatgtaggggagactggaattcctggtgtagcggtgaaatgcgcagatatcaggaggaacaccgatgg
cgaaggcaggtctctgggcattaactgacgctgaggagcgaaagcatggggagcgaacaggattagataccc
tggtagtccatgccgtaaacgttgggcactaggtgtgggggacattccacgttttccgcgccgtagctaacg
cattaagtgccccgcctggggagtacggccgcaaggctaaaactcaaaggaattgacgggggcccgcacaag
cggcggagcatgcggattaattcgatgcaacgcgaagaaccttaccaaggcttgacatgaaccagaccgggc
tggaaacagt-ccttcccctttg-gggttggtttacaggtggtgcatggttgtcgtcagctcgtgtcgtgag
atgttgggttaagtcccgcaacgagcgcaaccctcgttccatgttgccagcgggtagtgccggggactcatg
ggagactgccggggtcaactcggaggaaggtggggacgacgtcaaatcatcatgccccttatgtcttgggct
tcacgcatgctacaatggccggtacaaagggttgcgatactgtgaggtggagctaatcccaaaaagccggtc
tcagttcggattggggtctgcaactcgaccccatgaagtcggagtcgctagtaatcgcagatcagcaacgct
gcggtgaatacgttcccgggccttgtacacaccgcccgtcaagtcacgaaagttggtaacacccgaagccgg
tggcctaacc--------------------------------------------------------------
------cctt--gtgggagggagctgtcgaaggtgggactggcgattgggactaagtcgtaacaaggtagcc
gtaccggaaggtgcggctggatcacctccttt--
>Arthrobacter_sp_FW305-123/1-1519
-----acggagagtttgatcctggctcaggatgaacgctggcggcgtgcttaacacatgcaagtcgaacgat
gatccca-gcttgc-tgggggattagtggcgaacgggtgagtaacacgtgagtaacctgcccttgactctgg
gataagcctgggaaactgggtctaataccggata-tgaccatctggcgcatgtcatggtggtggaaagcttt
--ttgtggttttggatggactcgcggcctatcagcttgttggtggggtaatggcctaccaaggcgacgacgg
gtagccggcctgagagggtgaccggccacactgggactgagacacggcccagactcctacgggaggcagcag
tggggaatattgcacaatgggcgcaagcctgatgcagcgacgccgcgtgagggatgacggccttcgggttgt
aaacctctttcagtagggaagaagc-----------gaaagtgacggtacctgcagaagaagcgccggctaa
ctacgtgccagcagccgcggtaatacgta-gggcgcaagcgttatccggaattattgggcgtaaagagctcg
taggcggtttgtcgcgtctgctgtgaaagaccggggctcaactccggttctgcagtgggtacgggcagacta
gagtgcagtaggggagactggaattcctggtgtagcggtgaaatgcgcagatatcaggaggaacaccgatgg
cgaaggcaggtctctgggctgtaactgacgctgaggagcgaaagcatggggagcgaacaggattagataccc
tggtagtccatgccgtaaacgttgggcactaggtgtgggggacattccacgttttccgcgccgtagctaacg
cattaagtgccccgcctggggagtacggccgcaaggctaaaactcaaaggaattgacgggggcccgcacaag
cggcggagcatgcggattaattcgatgcaacgcgaagaaccttaccaaggcttgacatgaaccggaaagacc
tggaaacag--gtgccccgcttg-cggtcggtttacaggtggtgcatggttgtcgtcagctcgtgtcgtgag
atgttgggttaagtcccgcaacgagcgcaaccctcgttctatgttgccagcgcgttatggcggggactcata
ggagactgccggggtcaactcggaggaaggtggggacgacgtcaaatcatcatgccccttatgtcttgggct
tcacgcatgctacaatggccggtacaaagggttgcgatactgtgaggtggagctaatcccaaaaagccggtc
tcagttcggattggggtctgcaactcgaccccatgaagtcggagtcgctagtaatcgcagatcagcaacgct
gcggtgaatacgttcccgggccttgtacacaccgcccgtcaagtcacgaaagttggtaacacccgaagccgg
tggcctaacc--------------------------------------------------------------
------ctt----gtggggggagccgtcgaaggtgggaccggcgattgggactaagtcgtaacaaggtagcc
gtaccggaaggtgcggctggatcacctccttt--
>Arthrobacter_sp_FW306-06-A/1-1520
-----acggagagtttgatcctggctcaggatgaacgctggcggcgtgcttaacacatgcaagtcgaacgat
gatgcca-gcttgc-tggtggattagtggcgaacgggtgagtaacacgtgagtaacctgcccttgactctgg
gataagcctgggaaactgggtctaataccggata-tgactgatcatcgcatggtg-gttggtggaaagc-tt
--ttgtggttttggatggactcgcggcctatcagcttgttggtggggtaatggcctaccaaggcgacgacgg
gtagccggcctgagagggtgaccggccacactgggactgagacacggcccagactcctacgggaggcagcag
tggggaatattgcacaatgggcgaaagcctgatgcagcgacgccgcgtgagggatgacggccttcgggttgt
aaacctctttcagtagggaagaagc-----------gtaagtgacggtacctgcagaagaagcgccggctaa
ctacgtgccagcagccgcggtaatacgta-gggcgcaagcgttatccggaattattgggcgtaaagagctcg
taggcggtttgtcgcgtctgccgtgaaagtccggggctcaactccggatctgcggtgggtacgggcagacta
gagtgatgtaggggagactggaattcctggtgtagcggtgaaatgcgcagatatcaggaggaacaccgatgg
cgaaggcaggtctctgggcattaactgacgctgaggagcgaaagcatggggagcgaacaggattagataccc
tggtagtccatgccgtaaacgttgggcactaggtgtgggggacattccacgttttccgcgccgtagctaacg
cattaagtgccccgcctggggagtacggccgcaaggctaaaactcaaaggaattgacgggggcccgcacaag
cggcggagcatgcggattaattcgatgcaacgcgaagaaccttaccaaggcttgacatgaaccagaccgggc
tggaaacagt-ccttcccctttg-gggttggtttacaggtggtgcatggttgtcgtcagctcgtgtcgtgag
atgttgggttaagtcccgcaacgagcgcaaccctcgttccatgttgccagcgggtagtgccggggactcatg
ggagactgccggggtcaactcggaggaaggtggggacgacgtcaaatcatcatgccccttatgtcttgggct
tcacgcatgctacaatggccggtacaaagggttgcgatactgtgaggtggagctaatcccaaaaagccggtc
tcagttcggattggggtctgcaactcgaccccatgaagtcggagtcgctagtaatcgcagatcagcaacgct
gcggtgaatacgttcccgggccttgtacacaccgcccgtcaagtcacgaaagttggtaacacccgaagccgg
tggcctaacc--------------------------------------------------------------
------cctt--gtgggagggagctgtcgaaggtgggactggcgattgggactaagtcgtaacaaggtagcc
gtaccggaaggtgcggctggatcacctccttt--
>Arthrobacter_sp_FW306-07-I/1-1520
-----acggagagtttgatcctggctcaggatgaacgctggcggcgtgcttaacacatgcaagtcgaacgat
gatgcca-gcttgc-tggtggattagtggcgaacgggtgagtaacacgtgagtaacctgcccttgactctgg
gataagcctgggaaactgggtctaataccggata-tgactgatcatcgcatggtg-gttggtggaaagc-tt
--ttgtggttttggatggactcgcggcctatcagcttgttggtggggtaatggcctaccaaggcgacgacgg
gtagccggcctgagagggtgaccggccacactgggactgagacacggcccagactcctacgggaggcagcag
tggggaatattgcacaatgggcgaaagcctgatgcagcgacgccgcgtgagggatgacggccttcgggttgt
aaacctctttcagtagggaagaagc-----------gtaagtgacggtacctgcagaagaagcgccggctaa
ctacgtgccagcagccgcggtaatacgta-gggcgcaagcgttatccggaattattgggcgtaaagagctcg
taggcggtttgtcgcgtctgccgtgaaagtccggggctcaactccggatctgcggtgggtacgggcagacta
gagtgatgtaggggagactggaattcctggtgtagcggtgaaatgcgcagatatcaggaggaacaccgatgg
cgaaggcaggtctctgggcattaactgacgctgaggagcgaaagcatggggagcgaacaggattagataccc
tggtagtccatgccgtaaacgttgggcactaggtgtgggggacattccacgttttccgcgccgtagctaacg
cattaagtgccccgcctggggagtacggccgcaaggctaaaactcaaaggaattgacgggggcccgcacaag
cggcggagcatgcggattaattcgatgcaacgcgaagaaccttaccaaggcttgacatgaaccagaccgggc
tggaaacagt-ccttcccctttg-gggttggtttacaggtggtgcatggttgtcgtcagctcgtgtcgtgag
atgttgggttaagtcccgcaacgagcgcaaccctcgttccatgttgccagcgggtagtgccggggactcatg
ggagactgccggggtcaactcggaggaaggtggggacgacgtcaaatcatcatgccccttatgtcttgggct
tcacgcatgctacaatggccggtacaaagggttgcgatactgtgaggtggagctaatcccaaaaagccggtc
tcagttcggattggggtctgcaactcgaccccatgaagtcggagtcgctagtaatcgcagatcagcaacgct
gcggtgaatacgttcccgggccttgtacacaccgcccgtcaagtcacgaaagttggtaacacccgaagccgg
tggcctaacc--------------------------------------------------------------
------cctt--gtgggagggagctgtcgaaggtgggactggcgattgggactaagtcgtaacaaggtagcc
gtaccggaaggtgcggctggatcacctccttt--
>Arthrobacter_sp_FW306-2-2C-D06B/1-1520
-----acggagagtttgatcctggctcaggatgaacgctggcggcgtgcttaacacatgcaagtcgaacgat
gatctccagcttgctggggggattagtggcgaacgggtgagtaacacgtgagtaacctgcccttgactctgg
gataagcctgggaaactgggtctaataccggata-cgaccgctcaccgcatggtgtggtggtggaaagc-tt
--ttgcggttttggatggactcgcggcctatcagcttgttggtggggtaatggcctaccaaggcgacgacgg
gtagccggcctgagagggtgaccggccacactgggactgagacacggcccagactcctacgggaggcagcag
tggggaatattgcacaatgggcggaagcctgatgcagcgacgccgcgtgagggatgacggccttcgggttgt
aaacctctttcagtagggaagaagc-----------gaaagtgacggtacctgcagaagaagcgccggctaa
ctacgtgccagcagccgcggtaatacgta-gggcgcaagcgttatccggaattattgggcgtaaagagctcg
taggcggtttgtcgcgtctgctgtgaaagaccggggctcaactccggttctgcagtgggtacgggcagacta
gagtgatgtaggggagactggaattcctggtgtagcggtgaaatgcgcagatatcaggaggaacaccgatgg
cgaaggcaggtctctgggcattaactgacgctgaggagcgaaagcatggggagcgaacaggattagataccc
tggtagtccatgccgtaaacgttgggcactaggtgtgggggacattccacgttttccgcgccgtagctaacg
cattaagtgccccgcctggggagtacggccgcaaggctaaaactcaaaggaattgacgggggcccgcacaag
cggcggagcatgcggattaattcgatgcaacgcgaagaaccttaccaaggcttgacatgaaccggtaacgcc
tggaaacag--gtgccccgcttg-cggtcggtttacaggtggtgcatggttgtcgtcagctcgtgtcgtgag
atgttgggttaagtcccgcaacgagcgcaaccctcgttctatgttgccagcgcgtgatggcggggactcata
ggagactgccggggtcaactcggaggaaggtggggacgacgtcaaatcatcatgccccttatgtcttgggct
tcacgcatgctacaatggccggtacaaagggttgcgatactgtgaggtggagctaatcccaaaaagccggtc
tcagttcggattggggtctgcaactcgaccccatgaagtcggagtcgctagtaatcgcagatcagcaacgct
gcggtgaatacgttcccgggccttgtacacaccgcccgtcaagtcacgaaagttggtaacacccgaagccgg
tggcctaacc--------------------------------------------------------------
------ctt----gtggggggagccgtcgaaggtgggaccggcgattgggactaagtcgtaacaaggtagcc
gtaccggaaggtgcggctggatcacctccttt--
>Arthrobacter_sp_FW306-04-A/1-1522
-----acggagagtttgatcctggctcaggatgaacgctggcggcgtgcttaacacatgcaagtcgaacgat
gatccctggcttgccggggggattagtggcgaacgggtgagtaacacgtgagtaacctgcccttgactctgg
gataagcctgggaaactgggtctaataccggata-tgaccgtgccgcgcatgcggtggtggtggaaagc-tt
--ttgcggttttggatggactcgcggcctatcagcttgttggtggggtaatggcctaccaaggcgacgacgg
gtagccggcctgagagggtgaccggccacactgggactgagacacggcccagactcctacgggaggcagcag
tggggaatattgcacaatgggcggaagcctgatgcagcgacgccgcgtgagggatgacggccttcgggttgt
aaacctctttcagtagggaagaagctt---------tcgggtgacggtacctgcagaagaagcgccggctaa
ctacgtgccagcagccgcggtaatacgta-gggcgcaagcgttatccggaattattgggcgtaaagagctcg
taggcggtttgtcgcgtctgctgtgaaagaccggggctcaactccggttctgcagtgggtacgggcagacta
gagtgatgtaggggagactggaattcctggtgtagcggtgaaatgcgcagatatcaggaggaacaccgatgg
cgaaggcaggtctctgggcattaactgacgctgaggagcgaaagcatggggagcgaacaggattagataccc
tggtagtccatgccgtaaacgttgggcactaggtgtgggggacattccacgttttccgcgccgtagctaacg
cattaagtgccccgcctggggagtacggccgcaaggctaaaactcaaaggaattgacgggggcccgcacaag
cggcggagcatgcggattaattcgatgcaacgcgaagaaccttaccaaggcttgacatgaaccggtaacgcc
tggaaacag--gtgccccgcttg-cggtcggtttacaggtggtgcatggttgtcgtcagctcgtgtcgtgag
atgttgggttaagtcccgcaacgagcgcaaccctcgttccatgttgccagcacgtcgtggtggggactcatg
ggagactgccggggtcaactcggaggaaggtggggacgacgtcaaatcatcatgccccttatgtcttgggct
tcacgcatgctacaatggccggtacaaagggttgcgatactgtgaggtggagctaatcccaaaaagccggtc
tcagttcggattggggtctgcaactcgaccccatgaagtcggagtcgctagtaatcgcagatcagcaacgct
gcggtgaatacgttcccgggccttgtacacaccgcccgtcaagtcacgaaagttggtaacacccgaagccgg
tggcctaacc--------------------------------------------------------------
------ctt----gtggggggagccgtcgaaggtgggaccggcgattgggactaagtcgtaacaaggtagcc
gtaccggaaggtgcggctggatcacctccttt--
>Glutamicibacter_nicotianae_DSM20579/1-1526
--tttatggagagtttgatcctggctcaggatgaacgctggcggcgtgcttaacacatgcaagtcgaacgat
gaagcccagcttgctgggtggattagtggcgaacgggtgagtaacacgtgagtaacctgcccccgactctgg
gataagcccgggaaactgggtctaataccggata-tgaccatggaacgcatgttt-tgtggtggaaaga-tt
--tatcggtgggggatggactcgcggcctatcagcttgttggtgaggtaatggctcaccaaggcgacgacgg
gtagccggcctgagagggtgaccggccacactgggactgagacacggcccagactcctacgggaggcagcag
tggggaatattgcacaatgggcgaaagcctgatgcagcgacgccgcgtgagggatgacggccttcgggttgt
aaacctctttcagtagggaagaagc-----------gaaagtgacggtacctgcagaagaagcgccggctaa
ctacgtgccagcagccgcggtaatacgta-gggcgcaagcgttatccggatttattgggcgtaaagagctcg
taggcggtttgtcgcgtctgccgtgaaagtccgaggctcaacctcggatctgcggtgggtacgggcagacta
gagtgatgtaggggagactggaattcctggtgtagcggtgaaatgcgcagatatcaggaggaacaccgatgg
cgaaggcaggtctctgggcatttactgacgctgaggagcgaaagcatggggagcgaacaggattagataccc
tggtagtccatgccgtaaacgttgggcactaggtgtgggggacattccacgttttccgcgccgtagctaacg
cattaagtgccccgcctggggagtacggccgcaaggctaaaactcaaaggaattgacgggggcccgcacaag
cggcggagcatgcggattaattcgatgcaacgcgaagaaccttaccaaggcttgacatgtgccagaccgctc
cagagatgg--ggtttcccttcg-gggctggttcacaggtggtgcatggttgtcgtcagctcgtgtcgtgag
atgttgggttaagtcccgcaacgagcgcaaccctcgttccatgttgccagcacgtagtggtggggactcatg
ggagactgccggggtcaactcggaggaaggtggggatgacgtcaaatcatcatgccccttatgtcttgggct
tcacgcatgctacaatggccggtacaatgggttgcgatactgtgaggtggagctaatccctaaaagccggtc
tcagttcggattggggtctgcaactcgaccccatgaagtcggagtcgctagtaatcgcagatcagcaacgct
gcggtgaatacgttcccgggccttgtacacaccgcccgtcaagtcacgaaagttggtaacacccgaagccga
tggcctaacc--------------------------------------------------------------
------accttgtgtggggggagtcgtcgaaggtgggactggcgattgggactaagtcgtaacaaggtagcc
gtaccggaaggtgcggctggatcacctccttt--
