# Supplementary material for: Genotype to ecotype in niche environments: adaptation of Arthrobacter to carbon availability and environmental conditions
Source: ISME Commun. 2022 Mar 30;2:32. doi: 10.1038/s43705-022-00113-8 (PMC9723602; doi:10.1038/s43705-022-00113-8)
Supplement: Supplementary file 3 — Supplementary Data3 [file 43705_2022_113_MOESM3_ESM.txt]

>Arthrobacter_nitroguajacolicus_Rue61a_2510461014/1-1511
----agagtttgatcctggctcaggatgaacgctggcggcgtgcttaacacatgcaagtcgaacgatgatcc
ctggcttgctggggggattagtggcgaacgggtgagtaacacgtgagtaacctgcccttgactctgggataa
gcctgggaaactgggtctaataccggata-cgaccatctggcgcatgtcatggtggtggaaagc-tt--ttg
tggttttggatggactcgcggcctatcagcttgttggtggggtaatggcctaccaaggcgacgacgggtagc
cggcctgagagggtgaccggccacactgggactgagacacggcccagactcctacgggaggcagcagtgggg
aatattgcacaatgggcgcaagcctgatgcagcgacgccgcgtgagggatgacggccttcgggttgtaaacc
tctttcagtagggaagaagc-----------gaaagtgacggtacctgcagaagaagcgccggctaactacg
tgccagcagccgcggtaatacgta-gggcgcaagcgttatccggaattattgggcgtaaagagctcgtaggc
ggtttgtcgcgtctgctgtgaaagaccggggctcaactccggttctgcagtgggtacgggcagactagagtg
cagtaggggagactggaattcctggtgtagcggtgaaatgcgcagatatcaggaggaacaccgatggcgaag
gcaggtctctgggctgtaactgacgctgaggagcgaaagcatggggagcgaacaggattagataccctggta
gtccatgccgtaaacgttgggcactaggtgtgggggacattccacgttttccgcgccgtagctaacgcatta
agtgccccgcctggggagtacggccgcaaggctaaaactcaaaggaattgacgggggcccgcacaagcggcg
gagcatgcggattaattcgatgcaacgcgaagaaccttaccaaggcttgacatgaaccggaaagacctggaa
acag--gtgccccgcttg-cggtcggtttacaggtggtgcatggttgtcgtcagctcgtgtcgtgagatgtt
gggttaagtcccgcaacgagcgcaaccctcgttctatgttgccagcgcgttatggcggggactcataggaga
ctgccggggtcaactcggaggaaggtggggacgacgtcaaatcatcatgccccttatgtcttgggcttcacg
catgctacaatggccggtacaaagggttgcgatactgtgaggtggagctaatcccaaaaagccggtctcagt
tcggattggggtctgcaactcgaccccatgaagtcggagtcgctagtaatcgcagatcagcaacgctgcggt
gaatacgttcccgggccttgtacacaccgcccgtcaagtcacgaaagttggtaacacccgaagccggtggcc
taacc-------------------------------------------------------------------
-ctt----gtggggggagccgtcgaaggtgggaccggcgattgggactaagtcgtaacaaggtagccgtacc
ggaaggtgcggctggatcacct-----
>Arthrobacter_sp_FW305-123/1-1519
acggagagtttgatcctggctcaggatgaacgctggcggcgtgcttaacacatgcaagtcgaacgatgatcc
ca-gcttgc-tgggggattagtggcgaacgggtgagtaacacgtgagtaacctgcccttgactctgggataa
gcctgggaaactgggtctaataccggata-tgaccatctggcgcatgtcatggtggtggaaagcttt--ttg
tggttttggatggactcgcggcctatcagcttgttggtggggtaatggcctaccaaggcgacgacgggtagc
cggcctgagagggtgaccggccacactgggactgagacacggcccagactcctacgggaggcagcagtgggg
aatattgcacaatgggcgcaagcctgatgcagcgacgccgcgtgagggatgacggccttcgggttgtaaacc
tctttcagtagggaagaagc-----------gaaagtgacggtacctgcagaagaagcgccggctaactacg
tgccagcagccgcggtaatacgta-gggcgcaagcgttatccggaattattgggcgtaaagagctcgtaggc
ggtttgtcgcgtctgctgtgaaagaccggggctcaactccggttctgcagtgggtacgggcagactagagtg
cagtaggggagactggaattcctggtgtagcggtgaaatgcgcagatatcaggaggaacaccgatggcgaag
gcaggtctctgggctgtaactgacgctgaggagcgaaagcatggggagcgaacaggattagataccctggta
gtccatgccgtaaacgttgggcactaggtgtgggggacattccacgttttccgcgccgtagctaacgcatta
agtgccccgcctggggagtacggccgcaaggctaaaactcaaaggaattgacgggggcccgcacaagcggcg
gagcatgcggattaattcgatgcaacgcgaagaaccttaccaaggcttgacatgaaccggaaagacctggaa
acag--gtgccccgcttg-cggtcggtttacaggtggtgcatggttgtcgtcagctcgtgtcgtgagatgtt
gggttaagtcccgcaacgagcgcaaccctcgttctatgttgccagcgcgttatggcggggactcataggaga
ctgccggggtcaactcggaggaaggtggggacgacgtcaaatcatcatgccccttatgtcttgggcttcacg
catgctacaatggccggtacaaagggttgcgatactgtgaggtggagctaatcccaaaaagccggtctcagt
tcggattggggtctgcaactcgaccccatgaagtcggagtcgctagtaatcgcagatcagcaacgctgcggt
gaatacgttcccgggccttgtacacaccgcccgtcaagtcacgaaagttggtaacacccgaagccggtggcc
taacc-------------------------------------------------------------------
-ctt----gtggggggagccgtcgaaggtgggaccggcgattgggactaagtcgtaacaaggtagccgtacc
ggaaggtgcggctggatcacctccttt
>Arthrobacter_sp_NtRootA1_GCA_019976975.1/1-1519
acggagagtttgatcctggctcaggatgaacgctggcggcgtgcttaacacatgcaagtcgaacgatgatct
ccagcttgctggggggattagtggcgaacgggtgagtaacacgtgagtaacctgcccttgactctgggataa
gcctgggaaactgggtctaataccggata-tgaccatctggcgcatgtcatggtggtggaaagc-tt--ttg
tggttttggatggactcgcggcctatcagcttgttggtggggtaatggcctaccaaggcgacgacgggtagc
cggcctgagagggtgaccggccacactgggactgagacacggcccagactcctacgggaggcagcagtgggg
aatattgcacaatgggcgaaagcctgatgcagcgacgccgcgtgagggatgacggccttcgggttgtaaacc
tctttcagtagggaagaagc-----------gaaagtgacggtacctgcagaagaagcgccggctaactacg
tgccagcagccgcggtaatacgta-gggcgcaagcgttatccggaattattgggcgtaaagagctcgtaggc
ggtttgtcgcgtctgctgtgaaagaccggggctcaactccggttctgcagtgggtacgggcagactagagtg
cagtaggggagactggaattcctggtgtagcggtgaaatgcgcagatatcaggaggaacaccgatggcgaag
gcaggtctctgggctgtaactgacgctgaggagcgaaagcatggggagcgaacaggattagataccctggta
gtccatgccgtaaacgttgggcactaggtgtgggggacattccacgttttccgcgccgtagctaacgcatta
agtgccccgcctggggagtacggccgcaaggctaaaactcaaaggaattgacgggggcccgcacaagcggcg
gagcatgcggattaattcgatgcaacgcgaagaaccttaccaaggcttgacatgaaccggaaagacctggaa
acag--gtgccccgcttg-cggtcggtttacaggtggtgcatggttgtcgtcagctcgtgtcgtgagatgtt
gggttaagtcccgcaacgagcgcaaccctcgttctatgttgccagcg-gttcggccggggactcataggaga
ctgccggggtcaactcggaggaaggtggggacgacgtcaaatcatcatgccccttatgtcttgggcttcacg
catgctacaatggccggtacaaagggttgcgatactgtgaggtggagctaatcccaaaaagccggtctcagt
tcggattggggtctgcaactcgaccccatgaagtcggagtcgctagtaatcgcagatcagcaacgctgcggt
gaatacgttcccgggccttgtacacaccgcccgtcaagtcacgaaagttggtaacacccgaagccggtggcc
taacc-------------------------------------------------------------------
-ctt----gtggggggagccgtcgaaggtgggaccggcgattgggactaagtcgtaacaaggtagccgtacc
ggaaggtgcggctggatcacctccttt
>Arthrobacter_sp_D5_1_GCF_017357425.1_ASM1735742v1/4-1520
acggagagtttgatcctggctcaggatgaacgctggcggcgtgcttaacacatgcaagtcgaacgatgatcc
ca-gcttgc-tgggggattagtggcgaacgggtgagtaacacgtgagtaacctgcccttgactctgggataa
gcctgggaaactgggtctaataccggata-tgaccgtctgacgcatgtca-ggtggtggaaagc-tt--ttg
tggttttggatggactcgcggcctatcagcttgttggtggggtaatggcctaccaaggcgacgacgggtagc
cggcctgagagggtgaccggccacactgggactgagacacggcccagactcctacgggaggcagcagtgggg
aatattgcacaatgggcgcaagcctgatgcagcgacgccgcgtgagggatgacggccttcgggttgtaaacc
tctttcagtagggaagaagc-----------gaaagtgacggtacctgcagaagaagcgccggctaactacg
tgccagcagccgcggtaatacgta-gggcgcaagcgttatccggaattattgggcgtaaagagctcgtaggc
ggtttgtcgcgtctgctgtgaaagaccggggctcaactccggttctgcagtgggtacgggcagactagagtg
cagtaggggagactggaattcctggtgtagcggtgaaatgcgcagatatcaggaggaacaccgatggcgaag
gcaggtctctgggctgtaactgacgctgaggagcgaaagcatggggagcgaacaggattagataccctggta
gtccatgccgtaaacgttgggcactaggtgtgggggacattccacgttttccgcgccgtagctaacgcatta
agtgccccgcctggggagtacggccgcaaggctaaaactcaaaggaattgacgggggcccgcacaagcggcg
gagcatgcggattaattcgatgcaacgcgaagaaccttaccaaggcttgacatgaaccggtaatacctggaa
acag--gtgccccgcttg-cggtcggtttacaggtggtgcatggttgtcgtcagctcgtgtcgtgagatgtt
gggttaagtcccgcaacgagcgcaaccctcgttctatgttgccagcgcgttatggcggggactcataggaga
ctgccggggtcaactcggaggaaggtggggacgacgtcaaatcatcatgccccttatgtcttgggcttcacg
catgctacaatggccggtacaaagggttgcgatactgtgaggtggagctaatcccaaaaagccggtctcagt
tcggattggggtctgcaactcgaccccatgaagtcggagtcgctagtaatcgcagatcagcaacgctgcggt
gaatacgttcccgggccttgtacacaccgcccgtcaagtcacgaaagttggtaacacccgaagccggtggcc
taacc-------------------------------------------------------------------
-ctt----gtggggggagccgtcgaaggtgggaccggcgattgggactaagtcgtaacaaggtagccgtacc
ggaaggtgcggctggatcacctccttt
>Arthrobacter_sp_YN_2765235858/6-1522
acggagagtttgatcctggctcaggatgaacgctggcggcgtgcttaacacatgcaagtcgaacgatgatcc
ca-gcttgc-tgggggattagtggcgaacgggtgagtaacacgtgagtaacctgcccttgactctgggataa
gcctgggaaactgggtctaataccggata-tgaccgtctgacgcatgtca-ggtggtggaaagc-tt--ttg
tggttttggatggactcgcggcctatcagcttgttggtggggtaatggcctaccaaggcgacgacgggtagc
cggcctgagagggtgaccggccacactgggactgagacacggcccagactcctacgggaggcagcagtgggg
aatattgcacaatgggcgcaagcctgatgcagcgacgccgcgtgagggatgacggccttcgggttgtaaacc
tctttcagtagggaagaagc-----------gaaagtgacggtacctgcagaagaagcgccggctaactacg
tgccagcagccgcggtaatacgta-gggcgcaagcgttatccggaattattgggcgtaaagagctcgtaggc
ggtttgtcgcgtctgctgtgaaagaccggggctcaactccggttctgcagtgggtacgggcagactagagtg
atgtaggggagactggaattcctggtgtagcggtgaaatgcgcagatatcaggaggaacaccgatggcgaag
gcaggtctctgggcattaactgacgctgaggagcgaaagcatggggagcgaacaggattagataccctggta
gtccatgccgtaaacgttgggcactaggtgtgggggacattccacgttttccgcgccgtagctaacgcatta
agtgccccgcctggggagtacggccgcaaggctaaaactcaaaggaattgacgggggcccgcacaagcggcg
gagcatgcggattaattcgatgcaacgcgaagaaccttaccaaggcttgacatgaaccggtaatacctggaa
acag--gtgccccgcttg-cggtcggtttacaggtggtgcatggttgtcgtcagctcgtgtcgtgagatgtt
gggttaagtcccgcaacgagcgcaaccctcgttctatgttgccagcgcgttatggcggggactcataggaga
ctgccggggtcaactcggaggaaggtggggacgacgtcaaatcatcatgccccttatgtcttgggcttcacg
catgctacaatggccggtacaaagggttgcgatactgtgaggtggagctaatcccaaaaagccggtctcagt
tcggattggggtctgcaactcgaccccatgaagtcggagtcgctagtaatcgcagatcagcaacgctgcggt
gaatacgttcccgggccttgtacacaccgcccgtcaagtcacgaaagttggtaacacccgaagccggtggcc
taacc-------------------------------------------------------------------
-ctt----gtggggggagccgtcgaaggtgggaccggcgattgggactaagtcgtaacaaggtagccgtacc
ggaaggtgcggctggatcacctccttt
>Arthrobacter_sp_Hiyo8_2751185873/6-1524
acggagagtttgatcctggctcaggatgaacgctggcggcgtgcttaacacatgcaagtcgaacgatgatct
ccagcttgctggggggattagtggcgaacgggtgagtaacacgtgagtaacctgcccttgactctgggataa
gcctgggaaactgggtctaataccggata-cgaccgctccacgcatgtggtggtggtggaaagc-tt--ttg
cggttttggatggactcgcggcctatcagcttgttggtggggtaatggcctaccaaggcgacgacgggtagc
cggcctgagagggtgaccggccacactgggactgagacacggcccagactcctacgggaggcagcagtgggg
aatattgcacaatgggcggaagcctgatgcagcgacgccgcgtgagggatgacggccttcgggttgtaaacc
tctttcagtagggaagaagc-----------gtaagtgacggtacctgcagaagaagcgccggctaactacg
tgccagcagccgcggtaatacgta-gggcgcaagcgttatccggaattattgggcgtaaagagctcgtaggc
ggtttgtcgcgtctgctgtgaaagaccggggctcaactccggttctgcagtgggtacgggcagactagagtg
atgtaggggagactggaattcctggtgtagcggtgaaatgcgcagatatcaggaggaacaccgatggcgaag
gcaggtctctgggcattaactgacgctgaggagcgaaagcatggggagcgaacaggattagataccctggta
gtccatgccgtaaacgttgggcactaggtgtgggggacattccacgttttccgcgccgtagctaacgcatta
agtgccccgcctggggagtacggccgcaaggctaaaactcaaaggaattgacgggggcccgcacaagcggcg
gagcatgcggattaattcgatgcaacgcgaagaaccttaccaaggcttgacatgaaccggtaacgcctggaa
acag--gtgccccgcttg-cggtcggtttacaggtggtgcatggttgtcgtcagctcgtgtcgtgagatgtt
gggttaagtcccgcaacgagcgcaaccctcgttccatgttgccagcacgtagtggtggggactcatgggaga
ctgccggggtcaactcggaggaaggtggggacgacgtcaaatcatcatgccccttatgtcttgggcttcacg
catgctacaatggccggtacaaagggttgcgatactgtgaggtggagctaatcccaaaaagccggtctcagt
tcggattggggtctgcaactcgaccccatgaagtcggagtcgctagtaatcgcagatcagcaacgctgcggt
gaatacgttcccgggccttgtacacaccgcccgtcaagtcacgaaagttggtaacacccgaagccggtggcc
taacc-------------------------------------------------------------------
-ctt----gt-gggggagccgtcgaaggtgggaccggcgattgggactaagtcgtaacaaggtagccgtacc
ggaaggtgcggctggatcacctccttt
>Arthrobacter_sp_FW306-04-A/1-1522
acggagagtttgatcctggctcaggatgaacgctggcggcgtgcttaacacatgcaagtcgaacgatgatcc
ctggcttgccggggggattagtggcgaacgggtgagtaacacgtgagtaacctgcccttgactctgggataa
gcctgggaaactgggtctaataccggata-tgaccgtgccgcgcatgcggtggtggtggaaagc-tt--ttg
cggttttggatggactcgcggcctatcagcttgttggtggggtaatggcctaccaaggcgacgacgggtagc
cggcctgagagggtgaccggccacactgggactgagacacggcccagactcctacgggaggcagcagtgggg
aatattgcacaatgggcggaagcctgatgcagcgacgccgcgtgagggatgacggccttcgggttgtaaacc
tctttcagtagggaagaagctt---------tcgggtgacggtacctgcagaagaagcgccggctaactacg
tgccagcagccgcggtaatacgta-gggcgcaagcgttatccggaattattgggcgtaaagagctcgtaggc
ggtttgtcgcgtctgctgtgaaagaccggggctcaactccggttctgcagtgggtacgggcagactagagtg
atgtaggggagactggaattcctggtgtagcggtgaaatgcgcagatatcaggaggaacaccgatggcgaag
gcaggtctctgggcattaactgacgctgaggagcgaaagcatggggagcgaacaggattagataccctggta
gtccatgccgtaaacgttgggcactaggtgtgggggacattccacgttttccgcgccgtagctaacgcatta
agtgccccgcctggggagtacggccgcaaggctaaaactcaaaggaattgacgggggcccgcacaagcggcg
gagcatgcggattaattcgatgcaacgcgaagaaccttaccaaggcttgacatgaaccggtaacgcctggaa
acag--gtgccccgcttg-cggtcggtttacaggtggtgcatggttgtcgtcagctcgtgtcgtgagatgtt
gggttaagtcccgcaacgagcgcaaccctcgttccatgttgccagcacgtcgtggtggggactcatgggaga
ctgccggggtcaactcggaggaaggtggggacgacgtcaaatcatcatgccccttatgtcttgggcttcacg
catgctacaatggccggtacaaagggttgcgatactgtgaggtggagctaatcccaaaaagccggtctcagt
tcggattggggtctgcaactcgaccccatgaagtcggagtcgctagtaatcgcagatcagcaacgctgcggt
gaatacgttcccgggccttgtacacaccgcccgtcaagtcacgaaagttggtaacacccgaagccggtggcc
taacc-------------------------------------------------------------------
-ctt----gtggggggagccgtcgaaggtgggaccggcgattgggactaagtcgtaacaaggtagccgtacc
ggaaggtgcggctggatcacctccttt
>Arthrobacter_sp_FW306-2-2C-D06B/1-1520
acggagagtttgatcctggctcaggatgaacgctggcggcgtgcttaacacatgcaagtcgaacgatgatct
ccagcttgctggggggattagtggcgaacgggtgagtaacacgtgagtaacctgcccttgactctgggataa
gcctgggaaactgggtctaataccggata-cgaccgctcaccgcatggtgtggtggtggaaagc-tt--ttg
cggttttggatggactcgcggcctatcagcttgttggtggggtaatggcctaccaaggcgacgacgggtagc
cggcctgagagggtgaccggccacactgggactgagacacggcccagactcctacgggaggcagcagtgggg
aatattgcacaatgggcggaagcctgatgcagcgacgccgcgtgagggatgacggccttcgggttgtaaacc
tctttcagtagggaagaagc-----------gaaagtgacggtacctgcagaagaagcgccggctaactacg
tgccagcagccgcggtaatacgta-gggcgcaagcgttatccggaattattgggcgtaaagagctcgtaggc
ggtttgtcgcgtctgctgtgaaagaccggggctcaactccggttctgcagtgggtacgggcagactagagtg
atgtaggggagactggaattcctggtgtagcggtgaaatgcgcagatatcaggaggaacaccgatggcgaag
gcaggtctctgggcattaactgacgctgaggagcgaaagcatggggagcgaacaggattagataccctggta
gtccatgccgtaaacgttgggcactaggtgtgggggacattccacgttttccgcgccgtagctaacgcatta
agtgccccgcctggggagtacggccgcaaggctaaaactcaaaggaattgacgggggcccgcacaagcggcg
gagcatgcggattaattcgatgcaacgcgaagaaccttaccaaggcttgacatgaaccggtaacgcctggaa
acag--gtgccccgcttg-cggtcggtttacaggtggtgcatggttgtcgtcagctcgtgtcgtgagatgtt
gggttaagtcccgcaacgagcgcaaccctcgttctatgttgccagcgcgtgatggcggggactcataggaga
ctgccggggtcaactcggaggaaggtggggacgacgtcaaatcatcatgccccttatgtcttgggcttcacg
catgctacaatggccggtacaaagggttgcgatactgtgaggtggagctaatcccaaaaagccggtctcagt
tcggattggggtctgcaactcgaccccatgaagtcggagtcgctagtaatcgcagatcagcaacgctgcggt
gaatacgttcccgggccttgtacacaccgcccgtcaagtcacgaaagttggtaacacccgaagccggtggcc
taacc-------------------------------------------------------------------
-ctt----gtggggggagccgtcgaaggtgggaccggcgattgggactaagtcgtaacaaggtagccgtacc
ggaaggtgcggctggatcacctccttt
>Arthrobacter_sp_ATCC21022_2718218256/6-1531
acggagagtttgatcctggctcaggatgaacgctggcggcgtgcttaacacatgcaagtcgaacgatgatcc
ggtgcttgcgccggggattagtggcgaacgggtgagtaacacgtgagtaacctgcccttgactctgggataa
gcctgggaaactgggtctaataccggata-tgactcctcatcgcatggtg-gggggtggaaagcttt--ttg
tggttttggatggactcgcggcctatcagcttgttggtggggtaatggcctaccaaggcgacgacgggtagc
cggcctgagagggtgaccggccacactgggactgagacacggcccagactcctacgggaggcagcagtgggg
aatattgcacaatgggcgaaagcctgatgcagcgacgccgcgtgagggatgacggccttcgggttgtaaacc
tctttcagtagggaagaagccc----tctttgggggtgacggtacttgcagaagaagcgccggctaactacg
tgccagcagccgcggtaatacgta-gggcgcaagcgttatccggaattattgggcgtaaagagctcgtaggc
ggtttgtcgcgtctgctgtgaaagaccggggctcaactccggttctgcagtgggtacgggcagactagagtg
cagtaggggagactggaattcctggtgtagcggtgaaatgcgcagatatcaggaggaacaccgatggcgaag
gcaggtctctgggctgtaactgacgctgaggagcgaaagcatggggagcgaacaggattagataccctggta
gtccatgccgtaaacgttgggcactaggtgtgggggacattccacgttttccgcgccgtagctaacgcatta
agtgccccgcctggggagtacggccgcaaggctaaaactcaaaggaattgacgggggcccgcacaagcggcg
gagcatgcggattaattcgatgcaacgcgaagaaccttaccaaggcttgacatggaccggaaagacctggaa
acag--gtgccccgcttg-cggccggtttacaggtggtgcatggttgtcgtcagctcgtgtcgtgagatgtt
gggttaagtcccgcaacgagcgcaaccctcgttctatgttgccagcg-gttcggccggggactcataggaga
ctgccggggtcaactcggaggaaggtggggacgacgtcaaatcatcatgccccttatgtcttgggcttcacg
catgctacaatggccggtacaaagggttgcgatactgtgaggtggagctaatcccaaaaagccggtctcagt
tcggattggggtctgcaactcgaccccatgaagtcggagtcgctagtaatcgcagatcagcaacgctgcggt
gaatacgttcccgggccttgtacacaccgcccgtcaagtcacgaaagttggtaacacccgaagccggtggcc
taacc-------------------------------------------------------------------
-ctt----gtggggggagccgtcgaaggtgggaccggcgattgggactaagtcgtaacaaggtagccgtacc
ggaaggtgcggctggatcacctccttt
>Arthrobacter_sp_NicSoilE8_GCA_019977415.1/1-1526
acggagagtttgatcctggctcaggatgaacgctggcggcgtgcttaacacatgcaagtcgaacgatgatcc
ggtgcttgcgccggggattagtggcgaacgggtgagtaacacgtgagtaacctgcccttgactctgggataa
gcctgggaaactgggtctaataccggata-tgactcctcatcgcatggtg-gggggtggaaagcttt--ttg
tggttttggatggactcgcggcctatcagcttgttggtggggtaatggcctaccaaggcgacgacgggtagc
cggcctgagagggtgaccggccacactgggactgagacacggcccagactcctacgggaggcagcagtgggg
aatattgcacaatgggcgaaagcctgatgcagcgacgccgcgtgagggatgacggccttcgggttgtaaacc
tctttcagtagggaagaagccc----tctttgggggtgacggtacttgcagaagaagcgccggctaactacg
tgccagcagccgcggtaatacgta-gggcgcaagcgttatccggaattattgggcgtaaagagctcgtaggc
ggtttgtcgcgtctgctgtgaaagaccggggctcaactccggttctgcagtgggtacgggcagactagagtg
cagtaggggagactggaattcctggtgtagcggtgaaatgcgcagatatcaggaggaacaccgatggcgaag
gcaggtctctgggctgtaactgacgctgaggagcgaaagcatggggagcgaacaggattagataccctggta
gtccatgccgtaaacgttgggcactaggtgtgggggacattccacgttttccgcgccgtagctaacgcatta
agtgccccgcctggggagtacggccgcaaggctaaaactcaaaggaattgacgggggcccgcacaagcggcg
gagcatgcggattaattcgatgcaacgcgaagaaccttaccaaggcttgacatggaccggaaagacctggaa
acag--gtgccccgcttg-cggccggtttacaggtggtgcatggttgtcgtcagctcgtgtcgtgagatgtt
gggttaagtcccgcaacgagcgcaaccctcgttctatgttgccagcg-gttcggccggggactcataggaga
ctgccggggtcaactcggaggaaggtggggacgacgtcaaatcatcatgccccttatgtcttgggcttcacg
catgctacaatggccggtacaaagggttgcgatactgtgaggtggagctaatcccaaaaagccggtctcagt
tcggattggggtctgcaactcgaccccatgaagtcggagtcgctagtaatcgcagatcagcaacgctgcggt
gaatacgttcccgggccttgtacacaccgcccgtcaagtcacgaaagttggtaacacccgaagccggtggcc
taacc-------------------------------------------------------------------
-ctt----gtggggggagccgtcgaaggtgggaccggcgattgggactaagtcgtaacaaggtagccgtacc
ggaaggtgcggctggatcacctccttt
>Arthrobacter_sp_TES_2912000427/4-1522
acggagagtttgatcctggctcaggatgaacgctggcggcgtgcttaacacatgcaagtcgaacgatgatcc
ggtgcttgcgccggggattagtggcgaacgggtgagtaacacgtgagtaacctgcccttgactctgggataa
gcctgggaaactgggtctaataccggata-tgactcctcatcgcatggtg-gggggtggaaagcttt--ttg
tggttttggatggactcgcggcctatcagcttgttggtggggtaatggcctaccaaggcgacgacgggtagc
cggcctgagagggtgaccggccacactgggactgagacacggcccagactcctacgggaggcagcagtgggg
aatattgcacaatgggcgaaagcctgatgcagcgacgccgcgtgagggatgacggccttcgggttgtaaacc
tctttcagtagggaagaagccc----tctttgggggtgacggtacttgcagaagaagcgccggctaactacg
tgccagcagccgcggtaatacgta-gggcgcaagcgttatccggaattattgggcgtaaagagctcgtaggc
ggtttgtcgcgtctgctgtgaaagaccggggctcaac-ccggttctgcagtgggtacgggcagactagagtg
cagtaggggagactggaattcc-ggtgtagcggtgaaatgcgcagatatcaggaggaacaccgatggcgaag
gcaggtctctgggctgtaactgacgctgaggagcgaaagcatggggagcgaacaggattagataccctggta
gtccatgccgtaaacgttgggcactaggtgtgggggacattccacgttttccgcgccgtagctaacgcatta
agtgccccgccc-gggagtacggccgcaaggctaaaactcaaaggaattgac-ggggcccgcacaagcggcg
gagcatgcggattaattcgatgcaacgcgaagaaccttaccaaggcttgacatggaccggaaagacctggaa
acag--gtgccccgcttg-cggccggtttacaggtggtgcatggttgtcgtcagctcgtgtcgtgagatgtt
-ggttaagtcccgcaacgagcgcaaccctcgttctatgttgccagcg-gttcggccggggactcataggaga
ctgccggggtcaactcggaggaaggtggggacgacgtcaaatcatcatgccccttatgtcttgggcttcacg
catgctacaatggccggtacaaagggttgcgatactgtgaggtggagctaatccc-aaaagccggtctcagt
tcggatt-gggtctgcaactcgaccccatgaagtcggagtcgctagtaatcgcagatcagcaacgctgcggt
gaatacgttcccgggccttgtacacaccgcccgtcaagtcacgaaagttggtaacacccgaagccggtggcc
taacc-------------------------------------------------------------------
-ctt----gtggggggagccgtcgaaggtgggaccggcgattgggactaagtcgtaacaaggtagccgtacc
ggaaggtgcggctggatcacctccttt
>Arthrobacter_sp_ZXY_2_2721755670/6-1601
acggagagtttgatcctggctcaggatgaacgctggcggcgtgcttaacacatgcaagtcgaacgatgatcc
ggtgcttgcgccggggattagtggcgaacgggtgagtaacacgtgagtaacctgcccttgactctgggataa
gcctgggaaactgggtctaataccggata-tgactcctcatcgcatggtg-gggggtggaaagcttt--ttg
tggttttggatggactcgcggcctatcagcttgttggtggggtaatggcctaccaaggcgacgacgggtagc
cggcctgagagggtgaccggccacactgggactgagacacggcccagactcctacgggaggcagcagtgggg
aatattgcacaatgggcgaaagcctgatgcagcgacgccgcgtgagggatgacggccttcgggttgtaaacc
tctttcagtagggaagaagccc----tctttgggggtgacggtacttgcagaagaagcgccggctaactacg
tgccagcagccgcggtaatacgta-gggcgcaagcgttatccggaattattgggcgtaaagagctcgtaggc
ggtttgtcgcgtctgctgtgaaagaccggggctcaactccggttctgcagtgggtacgggcagactagagtg
cagtaggggagactggaattcctggtgtagcggtgaaatgcgcagatatcaggaggaacaccgatggcgaag
gcaggtctctgggctgtaactgacgctgaggagcgaaagcatggggagcgaacaggattagataccctggta
gtccatgccgtaaacgttgggcactaggtgtgggggacattccacgttttccgcgccgtagctaacgcatta
agtgccccgcctggggagtacggccgcaaggctaaaactcaaaggaattgacgggggcccgcacaagcggcg
gagcatgcggattaattcgatgcaacgcgaagaaccttaccaaggcttgacatggaccggaaagacctggaa
acag--gtgccccgcttg-cggccggtttacaggtggtgcatggttgtcgtcagctcgtgtcgtgagatgtt
gggttaagtcccgcaacgagcgcaaccctcgttctatgttgccagcg-gttcggccggggactcataggaga
ctgccggggtcaactcggaggaaggtggggacgacgtcaaatcatcatgccccttatgtcttgggcttcacg
catgctacaatggccggtacaaagggttgcgatactgtgaggtggagctaatcccaaaaagccggtctcagt
tcggattggggtctgcaactcgaccccatgaagtcggagtcgctagtaatcgcagatcagcaacgctgcggt
gaatacgttcccgggccttgtacacaccgcccgtcaagtcacgaaagttggtaacacccgaagccggtggcc
taaccggctcttcacggttcgtggtgtcaagacacggaacctgtttcaccatcaaccgcgaagagccgccta
accct--tgtggggggagccgtcgaaggtgggaccggcgattgggactaagtcgtaacaaggtagccgtacc
ggaaggtgcggctggatcacctccttt
>Arthrobacter_alpinus_R3_8_2645727552/6-1538
acggagagtttgatcctggctcaggatgaacgctggcggcgtgcttaacacatgcaagtcgaacgatgaacc
-tcacttgt-ggggggattagtggcgaacgggtgagtaacacgtgagtaacctgcccttaactctgggataa
gcctgggaaactgggtctaatactggatattgacttttcctcgcatgggg-ttttgttgaaagc-tt--tag
tggttttggatggactcgcggcctatcagcttgttggtgaggtaatggctcaccaaggcgacgacgggtagc
cggcctgagagggtgaccggccacactgggactgagacacggcccagactcctacgggaggcagcagtgggg
aatattgcacaatgggcgaaagcctgatgcagcgacgccgcgtgagggatgacggccttcgggttgtaaacc
tctttcagtagggaacaaggctacacgttgtgtggttgagggtacttgcagaagaagcaccggctaactacg
tgccagcagccgcggtaatacgta-gggtgcaagcgttatccggaattattgggcgtaaagagctcgtaggc
ggtttgtcgcgtctgccgtgaaagtccggggctcaaccccggatctgcggtgggtacgggcagactagagtg
atgtaggggagactggaattcctggtgtagcggtgaaatgcgcagatatcaggaggaacaccgatggcgaag
gcaggtctctgggcattaactgacgctgaggagcgaaagcatggggagcgaacaggattagataccctggta
gtccatgccgtaaacgttgggcactaggtgtgggggacattccacgttttccgcgccgtagctaacgcatta
agtgccccgcctggggagtacggccgcaaggctaaaactcaaaggaattgacgggggcccgcacaagcggcg
gagcatgcggattaattcgatgcaacgcgaagaaccttaccaaggcttgacatgaactggaaacgcttggaa
acaa--gtgccccgcttg-cggtcggtttacaggtggtgcatggttgtcgtcagctcgtgtcgtgagatgtt
gggttaagtcccgcaacgagcgcaaccctcgttctatgttgccagcacgttatggtggggactcataggaga
ctgccggggtcaactcggaggaaggtgaggacgacgtcaaatcatcatgccccttatgtcttgggcttcacg
catgctacaatggccggtacaatgggttgcgatactgtgaggttgagctaatcccaaaaagccggtctcagt
tcggattggggtctgcaactcgaccccatgaagtcggagtcgctagtaatcgcagatcagcaacgctgcggt
gaatacgttcccgggccttgtacacaccgcccgtcaagtcacgaaagttggtaacacccgaagccggtggcc
taacc-------------------------------------------------------------------
-cccttgtggggagggagctgtcgaaggtgggactggcgattgggactaagtcgtaacaaggtagccgtacc
ggaaggtgcggctggatcacctccttt
>Arthrobacter_sp_AQ5_05_GCF_009707285.1_ASM970728v1/4-1536
acggagagtttgatcctggctcaggatgaacgctggcggcgtgcttaacacatgcaagtcgaacgatgaacc
-tcacttgt-ggggggattagtggcgaacgggtgagtaacacgtgagtaacctgcccttaactctgggataa
gcctgggaaactgggtctaatactggatattgacttttcctcgcatgggg-ttttgttgaaagc-tt--tag
tggttttggatggactcgcggcctatcagcttgttggtgaggtaatggctcaccaaggcgacgacgggtagc
cggcctgagagggtgaccggccacactgggactgagacacggcccagactcctacgggaggcagcagtgggg
aatattgcacaatgggcgaaagcctgatgcagcgacgccgcgtgagggatgacggccttcgggttgtaaacc
tctttcagtagggaacaaggctacacgttgtgtggttgagggtacttgcagaagaagcaccggctaactacg
tgccagcagccgcggtaatacgta-gggtgcaagcgttatccggaattattgggcgtaaagagctcgtaggc
ggtttgtcgcgtctgccgtgaaagtccggggctcaaccccggatctgcggtgggtacgggcagactagagtg
atgtaggggagactggaattcctggtgtagcggtgaaatgcgcagatatcaggaggaacaccgatggcgaag
gcaggtctctgggcattaactgacgctgaggagcgaaagcatggggagcgaacaggattagataccctggta
gtccatgccgtaaacgttgggcactaggtgtgggggacattccacgttttccgcgccgtagctaacgcatta
agtgccccgcctggggagtacggccgcaaggctaaaactcaaaggaattgacgggggcccgcacaagcggcg
gagcatgcggattaattcgatgcaacgcgaagaaccttaccaaggcttgacatgaactggaaacgcttggaa
acaa--gtgccccgcttg-cggtcggtttacaggtggtgcatggttgtcgtcagctcgtgtcgtgagatgtt
gggttaagtcccgcaacgagcgcaaccctcgttctatgttgccagcacgttatggtggggactcataggaga
ctgccggggtcaactcggaggaaggtgaggacgacgtcaaatcatcatgccccttatgtcttgggcttcacg
catgctacaatggccggtacaatgggttgcgatactgtgaggtggagctaatcccaaaaagccggtctcagt
tcggattggggtctgcaactcgaccccatgaagtcggagtcgctagtaatcgcagatcagcaacgctgcggt
gaatacgttcccgggccttgtacacaccgcccgtcaagtcacgaaagttggtaacacccgaagccggtggcc
taacc-------------------------------------------------------------------
-cccttgtggggagggagctgtcgaaggtgggactggcgattgggactaagtcgtaacaaggtagccgtacc
ggaaggtgcggctggatcacctccttt
>Arthrobacter_alpinus_A3_2667527555/6-1540
acggagagtttgatcctggctcaggatgaacgctggcggcgtgcttaacacatgcaagtcgaacgatgaact
ggtgcttgcactggggattagtggcgaacgggtgagtaacacgtgagtaacctgcccttaactctgggataa
gccttggaaacgaggtctaatactggatattgacttttcctcgcatgggg-attggttgaaaga-tt--tat
tggttttggatggactcgcggcctatcagcttgttggtgaggtaatggctcaccaaggcgacgacgggtagc
cggcctgagagggtgaccggccacactgggactgagacacggcccagactcctacgggaggcagcagtgggg
aatattgcacaatgggcgaaagcctgatgcagcgacgccgcgtgagggatgacggccttcgggttgtaaacc
tctttcagtagggaacaaggccagacgttgtctggttgagggtacttgcagaagaagcgccggctaactacg
tgccagcagccgcggtaatacgta-gggcgcaagcgttatccggaattattgggcgtaaagagctcgtaggc
ggtttgtcgcgtctgccgtgaaagtccggggctcaactccggatctgcggtgggtacgggcagactagagtg
atgtaggggagactggaattcctggtgtagcggtgaaatgcgcagatatcaggaggaacaccgatggcgaag
gcaggtctctgggcattaactgacgctgaggagcgaaagcatggggagcgaacaggattagataccctggta
gtccatgccgtaaacgttgggcactaggtgtgggggacattccacgttttccgcgccgtagctaacgcatta
agtgccccgcctggggagtacggccgcaaggctaaaactcaaaggaattgacgggggcccgcacaagcggcg
gagcatgcggattaattcgatgcaacgcgaagaaccttaccaaggcttgacatgaactggaaacgcttggaa
acaa--gtgccccgcttg-cggtcggtttacaggtggtgcatggttgtcgtcagctcgtgtcgtgagatgtt
gggttaagtcccgcaacgagcgcaaccctcgttctatgttgccagcacgtaatggtggggactcataggaga
ctgccggggtcaactcggaggaaggtgaggacgacgtcaaatcatcatgccccttatgtcttgggcttcacg
catgctacaatggccggtacaatgggttgcgatactgtgaggtggagctaatcccaaaaagccggtctcagt
tcggattggggtctgcaactcgaccccatgaagtcggagtcgctagtaatcgcagatcagcaacgctgcggt
gaatacgttcccgggccttgtacacaccgcccgtcaagtcacgaaagttggtaacacccgaagccggtggcc
taacc-------------------------------------------------------------------
-cccttgtggggagggagctgtcgaaggtgggactggcgattgggactaagtcgtaacaaggtagccgtacc
ggaaggtgcggctggatcacctccttt
>Arthrobacter_sp_PAMC25486_GCF_000785535.1_ASM78553v1/4-1536
acggagagtttgatcctggctcaggatgaacgctggcggcgtgcttaacacatgcaagtcgaacgatgaacc
-ccgcttgc-ggggggattagtggcgaacgggtgagtaacacgtgagtaacctgcccttaactctgggataa
gccttggaaacggggtctaatactggatattgacttttcctcgcatgggg-attggttgaaaga-tt--tat
tggttttggatggactcgcggcctatcagcttgttggtgaggtaatggctcaccaaggcgacgacgggtagc
cggcctgagagggtgaccggccacactgggactgagacacggcccagactcctacgggaggcagcagtgggg
aatattgcacaatgggcgaaagcctgatgcagcgacgccgcgtgagggatgacggccttcgggttgtaaacc
tctttcagtagggaacaaggccagacgttgtctggttgagggtacttgcagaagaagcgccggctaactacg
tgccagcagccgcggtaatacgta-gggcgcaagcgttatccggaattattgggcgtaaagagctcgtaggc
ggtttgtcgcgtctgccgtgaaagtccggggctcaaccccggatctgcggtgggtacgggcagactagagtg
atgtaggggagactggaattcctggtgtagcggtgaaatgcgcagatatcaggaggaacaccgatggcgaag
gcaggtctctgggcattaactgacgctgaggagcgaaagcatggggagcgaacaggattagataccctggta
gtccatgccgtaaacgttgggcactaggtgtgggggacattccacgttttccgcgccgtagctaacgcatta
agtgccccgcctggggagtacggccgcaaggctaaaactcaaaggaattgacgggggcccgcacaagcggcg
gagcatgcggattaattcgatgcaacgcgaagaaccttaccaaggcttgacatgaaccggaaatacctggaa
acag--gtgccccgcttg-cggtcggtttacaggtggtgcatggttgtcgtcagctcgtgtcgtgagatgtt
gggttaagtcccgcaacgagcgcaaccctcgttctatgttgccagcacgtgatggtggggactcataggaga
ctgccggggtcaactcggaggaaggtgaggacgacgtcaaatcatcatgccccttatgtcttgggcttcacg
catgctacaatggccggtacaatgggttgcgatactgtgaggtggagctaatcccaaaaagccggtctcagt
tcggattggggtctgcaactcgaccccatgaagtcggagtcgctagtaatcgcagatcagcaacgctgcggt
gaatacgttcccgggccttgtacacaccgcccgtcaagtcacgaaagttggtaacacccgaagccggtggcc
taacc-------------------------------------------------------------------
-cccttgtggggagggagctgtcgaaggtgggactggcgattgggactaagtcgtaacaaggtagccgtacc
ggaaggtgcggctggatcacctccttt
>Arthrobacter_alpinus_ERGS4_06_2684623062/6-1536
acggagagtttgatcctggctcaggatgaacgctggcggcgtgcttaacacatgcaagtcgaacgatgaacc
--cgcttgc--gggggattagtggcgaacgggtgagtaacacgtgagtaacctgcccttaactctgggataa
gccttggaaacggggtctaatactggatattgactttacctcgcatgggg-ttttgttgaaaga-tt--tat
tggttttggatggactcgcggcctatcagcttgttggtgaggtaatggctcaccaaggcgacgacgggtagc
cggcctgagagggtgaccggccacactgggactgagacacggcccagactcctacgggaggcagcagtgggg
aatattgcacaatgggcgaaagcctgatgcagcgacgccgcgtgagggatgacggccttcgggttgtaaacc
tctttcagtagggaacaaggccacacgttgtgtggttgagggtacttgcagaagaagcgccggctaactacg
tgccagcagccgcggtaatacgta-gggcgcaagcgttatccggaattattgggcgtaaagagctcgtaggc
ggtttgtcgcgtctgccgtgaaagtccggggctcaactccggatctgcggtgggtacgggcagactagagtg
atgtaggggagactggaattcctggtgtagcggtgaaatgcgcagatatcaggaggaacaccgatggcgaag
gcaggtctctgggcattaactgacgctgaggagcgaaagcatggggagcgaacaggattagataccctggta
gtccatgccgtaaacgttgggcactaggtgtgggggacattccacgttttccgcgccgtagctaacgcatta
agtgccccgcctggggagtacggccgcaaggctaaaactcaaaggaattgacgggggcccgcacaagcggcg
gagcatgcggattaattcgatgcaacgcgaagaaccttaccaaggcttgacatgaactggaaatacctggaa
acag--gtgccccgcttg-cggtcggtttacaggtggtgcatggttgtcgtcagctcgtgtcgtgagatgtt
gggttaagtcccgcaacgagcgcaaccctcgttctatgttgccagcacgtaatggtggggactcataggaga
ctgccggggtcaactcggaggaaggtgaggacgacgtcaaatcatcatgccccttatgtcttgggcttcacg
catgctacaatggccggtacaatgggttgcgatactgtgaggtggagctaatcccaaaaagccggtctcagt
tcggattggggtctgcaactcgaccccatgaagtcggagtcgctagtaatcgcagatcagcaacgctgcggt
gaatacgttcccgggccttgtacacaccgcccgtcaagtcacgaaagttggtaacacccgaagccggtggcc
taacc-------------------------------------------------------------------
-cccttgtggggagggagctgtcgaaggtgggactggcgattgggactaagtcgtaacaaggtagccgtacc
ggaaggtgcggctggatcacctccttt
>Arthrobacter_sp_ERGS1_01_2684623226/6-1537
acggagagtttgatcctggctcaggatgaacgctggcggcgtgcttaacacatgcaagtcgaacgatgaacc
gacgcttgcgtcggggattagtggcgaacgggtgagtaacacgtgagtaacctgcccttaactctgggataa
gcctgggaaactgggtctaatactggatattgacttttcaccgcatggtg-gttggttgaaaga-tt--tat
tggttttggatggactcgcggcctatcagcttgttggtgaggtaatggctcaccaaggcgacgacgggtagc
cggcctgagagggtgaccggccacactgggactgagacacggcccagactcctacgggaggcagcagtgggg
aatattgcacaatgggcgaaagcctgatgcagcgacgccgcgtgagggatgacggccttcgggttgtaaacc
tctttcagtagggaacaaggccagtgtttagttggttgagggtacctgcagaagaagcgccggctaactacg
tgccagcagccgcggtaatacgta-gggcgcaagcgttatccggaattattgggcgtaaagagctcgtaggc
ggtttgtcgcgtctgccgtgaaagtccggggctcaactccggatctgcggtgggtacgggcagactagagtg
atgtaggggagactggaattcctggtgtagcggtgaaatgcgcagatatcaggaggaacaccgatggcgaag
gcaggtctctgggcattaactgacgctgaggagcgaaagcatggggagcgaacaggattagataccctggta
gtccatgccgtaaacgttgggcactaggtgtgggggacattccacgttttccgcgccgtagctaacgcatta
agtgccccgcctggggagtacggccgcaaggctaaaactcaaaggaattgacgggggcccgcacaagcggcg
gagcatgcggattaattcgatgcaacgcgaagaaccttaccaaggcttgacataaaccggaaacacctagaa
atag--gtgccccacttg-tggtcggtttacaggtggtgcatggttgtcgtcagctcgtgtcgtgagatgtt
gggttaagtcccgcaacgagcgcaaccctcgttccatgttgccagcacgtagtggtggggactcatgggaga
ctgccggggtcaactcggaggaaggtgaggacgacgtcaaatcatcatgccccttatgtcttgggcttcacg
catgctacaatggccggtacaatgggttgcgatactgtgaggtggagctaatcccaaaaagccggtctcagt
tcggattggggtctgcaactcgaccccatgaagtcggagtcgctagtaatcgcagatcagcaacgctgcggt
gaatacgttcccgggccttgtacacaccgcccgtcaagtcacgaaagttggtaacacccgaagcccatggcc
caacc-------------------------------------------------------------------
-cgc---aagggagggagtggtcgaaggtgggactggcgattgggactaagtcgtaacaaggtagccgtacc
ggaaggtgcggctggatcacctccttt
>Arthrobacter_dokdonellae_DCT5_2843998238/4-1535
acggagagtttgatcctggctcaggatgaacgctggcggcgtgcttaacacatgcaagtcgaacgatgatcc
ggtgcttgcatcggggattagtggcgaacgggtgagtaacacgtgagtaacctgcccttaactctgggataa
gcctgggaaactgggtctaatactggatattgactttctgccgcatggtg-gggggttgaaagc-tt--ttg
tggttttggatggactcgcggcctatcagcttgttggtggggtaatggcctaccaaggcgacgacgggtagc
cggcctgagagggtgaccggccacactgggactgagacacggcccagactcctacgggaggcagcagtgggg
aatattgcacaatgggcgcaagcctgatgcagcgacgccgcgtgagggatgacggccttcgggttgtaaacc
tctttcagtagggaacaaggccgcacgttgtgtggttgagggtacttgcagaagaagcgccggctaactacg
tgccagcagccgcggtaatacgta-gggcgcaagcgttatccggaattattgggcgtaaagagctcgtaggc
ggtttgtcgcgtctgccgtgaaagtccggggctcaactccggatctgcggtgggtacgggcagactagagtg
atgtaggggagactggaattcctggtgtagcggtgaaatgcgcagatatcaggaggaacaccgatggcgaag
gcaggtctctgggcattaactgacgctgaggagcgaaagcatggggagcgaacaggattagataccctggta
gtccatgccgtaaacgttgggcactaggtgtgggggacattccacgttttccgcgccgtagctaacgcatta
agtgccccgcctggggagtacggccgcaaggctaaaactcaaaggaattgacgggggcccgcacaagcggcg
gagcatgcggattaattcgatgcaacgcgaagaaccttaccaaggcttgacatggactggaaacgcccggaa
acgg--gtgccccgcttg-cggccggtttacaggtggtgcatggttgtcgtcagctcgtgtcgtgagatgtt
gggttaagtcccgcaacgagcgcaaccctcgttctatgttgccagcgggtagtgccggggactcatgggaga
ctgccggggtcaactcggaggaaggtggggacgacgtcaaatcatcatgccccttatgtcttgggcttcacg
catgctacaatggccggtacaatgggttgcgatactgtgaggtggagctaatcccaaaaagccggtctcagt
tcggattggggtctgcaactcgaccccatgaagtcggagtcgctagtaatcgcagatcagcaacgctgcggt
gaatacgttcccgggccttgtacacaccgcccgtcaagtcacgaaagttggtaacacccgaagcccatggcc
caacc-------------------------------------------------------------------
-cgc---aagggagggagtggtcgaaggtgggactggcgattgggactaagtcgtaacaaggtagccgtacc
ggaaggtgcggctggatcacctccttt
>Arthrobacter_sp_U41_2721755818/6-1526
acggagagtttgatcctggctcaggatgaacgctggcggcgtgcttaacacatgcaagtcgaacgatgatgc
ca-gcttgc-tggtggattagtggcgaacgggtgagtaacacgtgagtaacctgcccttaactctgggataa
gcctgggaaactgggtctaataccggata-tgactcctcatcgcatggtg-gggggtggaaagc-tttattg
tggttttggatggactcgcggcctatcagcttgttggtgaggtaatggctcaccaaggcgacgacgggtagc
cggcctgagagggtgaccggccacactgggactgagacacggcccagactcctacgggaggcagcagtgggg
aatattgcacaatgggcgaaagcctgatgcagcgacgccgcgtgagggatgacggccttcgggttgtaaacc
tctttcagtagggaagaagc-----------gaaagtgacggtacctgcagaagaagcgccggctaactacg
tgccagcagccgcggtaatacgta-gggcgcaagcgttatccggaattattgggcgtaaagagctcgtaggc
ggtttgtcgcgtctgccgtgaaagtccggggctcaactccggatctgcggtgggtacgggcagactagagtg
atgtaggggagactggaattcctggtgtagcggtgaaatgcgcagatatcaggaggaacaccgatggcgaag
gcaggtctctgggcattaactgacgctgaggagcgaaagcatggggagcgaacaggattagataccctggta
gtccatgccgtaaacgttgggcactaggtgtgggggacattccacgttttccgtaccgtagctaacgcatta
agtgccccgcctggggagtacggccgcaaggctaaaactcaaaggaattgacgggggcccgcacaagcggcg
gagcatgcggattaattcgatgcaacgcgaagaaccttaccaaggcttgacatgaaccggaaacgcctggaa
acag--gtgccccgcttg-cggtcggtttacaggtggtgcatggttgtcgtcagctcgtgtcgtgagatgtt
gggttaagtcccgcaacgagcgcaaccctcgttctatgttgccagcgcgttatggcggggactcataggaga
ctgccggggtcaactcggaggaaggtggggacgacgtcaaatcatcatgccccttatgtcttgggcttcacg
catgctacaatggccggtacaaagggttgcgatactgtgaggtggagctaatcccaaaaagccggtctcagt
tcggattggggtctgcaactcgaccccatgaagtcggagtcgctagtaatcgcagatcagcaacgctgcggt
gaatacgttcccgggccttgtacacaccgcccgtcaagtcacgaaagttggtaacacccgaagccggtggcc
taacc-------------------------------------------------------------------
-cctt--gtgggagggagctgtcgaaggtgggactggcgattgggactaagtcgtaacaaggtagccgtacc
ggaaggtgcggctggatcacctccttt
>Arthrobacter_sp_Hiyo4_2775507010/6-1524
acggagagtttgatcctggctcaggatgaacgctggcggcgtgcttaacacatgcaagtcgaacgatgatgc
ca-gcttgc-tggtggattagtggcgaacgggtgagtaacacgtgagtaacctgcccttaactctgggataa
gcctgggaaactgggtctaataccggata-tgactcctcatcgcatggtg-gggggtggaaagc-tttattg
tggttttggatggactcgcggcctatcagcttgttggtgaggtaatggctcaccaaggcgacgacgggtagc
cggcctgagagggtgaccggccacactgggactgagacacggcccagactcctacgggaggcagcagtgggg
aatattgcacaatgggcgaaagcctgatgcagcgacgccgcgtgagggatgacggccttcgggttgtaaacc
tctttcagtagggaagaagc-----------gaaagtgacggtacctgcagaagaagcgccggctaactacg
tgccagcagccgcggtaatacgta-gggcgcaagcgttatccggaattattgggcgtaaagagctcgtaggc
ggtttgtcgcgtctgccgtgaaagtccggggctcaactccggatctgcggtgggtacgggcagactagagtg
atgtaggggagactggaattcctggtgtagcggtgaaatgcgcagatatcaggaggaacaccgatggcgaag
gcaggtctctgggcattaactgacgctgaggagcgaaagcatggggagcgaacaggattagataccctggta
gtccatgccgtaaacgttgggcactaggtgtgggggacattccacgttttccgcgccgtagctaacgcatta
agtgccccgcctggggagtacggccgcaaggctaaaactcaaaggaattgac-ggggcccgcacaagcggcg
gagcatgcggattaattcgatgcaacgcgaagaaccttaccaaggcttgacatgaaccggaaatacctggaa
acag--gtgccccgcttg-cggtcggtttacaggtggtgcatggttgtcgtcagctcgtgtcgtgagatgtt
gggttaagtcccgcaacgagcgcaaccctcgttctatgttgccagcgcgttatggcggggactcataggaga
ctgccggggtcaactcggaggaaggtggggacgacgtcaaatcatcatgccccttatgtcttgggcttcacg
catgctacaatggccggtacaaagggttgcgatactgtgaggtggagctaatcccaaaaagccggtctcagt
tcggattggggtctgcaactcgaccccatgaagtcggagtcgctagtaatcgcagatcagcaacgctgcggt
gaatacgttccc-ggccttgtacacaccgcccgtcaagtcacgaaagttggtaacacccgaagccggtggcc
taacc-------------------------------------------------------------------
-cctt--gtgggagggagctgtcgaaggtgggactggcgattgggactaagtcgtaacaaggtagccgtacc
ggaaggtgcggctggatcacctccttt
>Arthrobacter_sp_NicSoilB4_GCA_019977335.1/1-1521
acggagagtttgatcctggctcaggatgaacgctggcggcgtgcttaacacatgcaagtcgaacgatgatcc
ca-gcttgc-tgggggattagtggcgaacgggtgagtaacacgtgagtaacctgcccttaactctgggataa
gcctgggaaactgggtctaataccggata-tgactcctcatcgcatggtg-gggggtggaaagc-tttattg
tggttttggatggactcgcggcctatcagcttgttggtgaggtaatggctcaccaaggcgacgacgggtagc
cggcctgagagggtgaccggccacactgggactgagacacggcccagactcctacgggaggcagcagtgggg
aatattgcacaatgggcgaaagcctgatgcagcgacgccgcgtgagggatgacggccttcgggttgtaaacc
tctttcagtagggaagaagc-----------gaaagtgacggtacctgcagaagaagcgccggctaactacg
tgccagcagccgcggtaatacgta-gggcgcaagcgttatccggaattattgggcgtaaagagctcgtaggc
ggtttgtcgcgtctgccgtgaaagtccggggctcaactccggatctgcggtgggtacgggcagactagagtg
atgtaggggagactggaattcctggtgtagcggtgaaatgcgcagatatcaggaggaacaccgatggcgaag
gcaggtctctgggcattaactgacgctgaggagcgaaagcatggggagcgaacaggattagataccctggta
gtccatgccgtaaacgttgggcactaggtgtgggggacattccacgttttccgcgccgtagctaacgcatta
agtgccccgcctggggagtacggccgcaaggctaaaactcaaaggaattgacgggggcccgcacaagcggcg
gagcatgcggattaattcgatgcaacgcgaagaaccttaccaaggcttgacatgaaccggaaacacctggaa
acag--gtgccccgcttg-cggtcggtttacaggtggtgcatggttgtcgtcagctcgtgtcgtgagatgtt
gggttaagtcccgcaacgagcgcaaccctcgttctatgttgccagcgcgttatggcggggactcataggaga
ctgccggggtcaactcggaggaaggtggggacgacgtcaaatcatcatgccccttatgtcttgggcttcacg
catgctacaatggccggtacaaagggttgcgatactgtgaggtggagctaatcccaaaaagccggtctcagt
tcggattggggtctgcaactcgaccccatgaagtcggagtcgctagtaatcgcagatcagcaacgctgcggt
gaatacgttcccgggccttgtacacaccgcccgtcaagtcacgaaagttggtaacacccgaagccggtggcc
taacc-------------------------------------------------------------------
-cctt--gtgggagggagctgtcgaaggtgggactggcgattgggactaagtcgtaacaaggtagccgtacc
ggaaggtgcggctggatcacctccttt
>Arthrobacter_sp_PGP41_GCF_002953935.1_ASM295393v1/4-1523
acggagagtttgatcctggctcaggatgaacgctggcggcgtgcttaacacatgcaagtcgaacgatgatcc
ca-gcttgc-tgggggattagtggcgaacgggtgagtaacacgtgagtaacctgcccttaactctgggataa
gcctgggaaactgggtctaataccggata-tgactcctcatcgcatggtg-gggggtggaaagc-ttt-ttg
tggttttggatggactcgcggcctatcagcttgttggtgaggtaatggcttaccaaggcgacgacgggtagc
cggcctgagagggtgaccggccacactgggactgagacacggcccagactcctacgggaggcagcagtgggg
aatattgcacaatgggcgcaagcctgatgcagcgacgccgcgtgagggatgacggccttcgggttgtaaacc
tctttcagtagggaagaagc-----------gaaagtgacggtacctgcagaagaagcgccggctaactacg
tgccagcagccgcggtaatacgta-gggcgcaagcgttatccggaattattgggcgtaaagagctcgtaggc
ggtttgtcgcgtctgccgtgaaagtccggggctcaactccggatctgcggtgggtacgggcagactagagtg
atgtaggggagactggaattcctggtgtagcggtgaaatgcgcagatatcaggaggaacaccgatggcgaag
gcaggtctctgggcattaactgacgctgaggagcgaaagcatggggagcgaacaggattagataccctggta
gtccatgccgtaaacgttgggcactaggtgtgggggacattccacgttttccgcgccgtagctaacgcatta
agtgccccgcctggggagtacggccgcaaggctaaaactcaaaggaattgacgggggcccgcacaagcggcg
gagcatgcggattaattcgatgcaacgcgaagaaccttaccaaggcttgacatgaaccggaaacgcctggag
acag--gtgccccgcttg-cggtcggtttacaggtggtgcatggttgtcgtcagctcgtgtcgtgagatgtt
gggttaagtcccgcaacgagcgcaaccctcgttctatgttgccagcacgtgatggtggggactcataggaga
ctgccggggtcaactcggaggaaggtggggacgacgtcaaatcatcatgccccttatgtcttgggcttcacg
catgctacaatggccggtacaaagggttgcgatactgtgaggtggagctaatcccaaaaagccggtctcagt
tcggattggggtctgcaactcgaccccatgaagtcggagtcgctagtaatcgcagatcagcaacgctgcggt
gaatacgttcccgggccttgtacacaccgcccgtcaagtcacgaaagttggtaacacccgaagccggtggcc
taacc-------------------------------------------------------------------
-cctt--gtgggagggagctgtcgaaggtgggactggcgattgggactaagtcgtaacaaggtagccgtacc
ggaaggtgcggctggatcacctccttt
>Arthrobacter_sp_UKPF542_2888261655/4-1526
acggagagtttgatcctggctcaggatgaacgctggcggcgtgcttaacacatgcaagtcgaacgatgatcc
ggtgcttgcatcggggattagtggcgaacgggtgagtaacacgtgagtaacctgcccttaactctgggataa
gcctgggaaactgggtctaataccggata-tgactcctcatcgcatggtg-gggggtggaaagc-tttattg
tggttttggatggactcgcggcctatcagcttgttggtgaggtaatggctcaccaaggcgacgacgggtagc
cggcctgagagggtgaccggccacactgggactgagacacggcccagactcctacgggaggcagcagtgggg
aatattgcacaatgggcgcaagcctgatgcagcgacgccgcgtgagggatgacggccttcgggttgtaaacc
tctttcagtagggaagaagc-----------gaaagtgacggtacctgcagaagaagcgccggctaactacg
tgccagcagccgcggtaatacgta-gggcgcaagcgttatccggaattattgggcgtaaagagctcgtaggc
ggtttgtcgcgtctgccgtgaaagtccggggctcaactccggatctgcggtgggtacgggcagactagagtg
atgtaggggagactggaattcctggtgtagcggtgaaatgcgcagatatcaggaggaacaccgatggcgaag
gcaggtctctgggcattaactgacgctgaggagcgaaagcatggggagcgaacaggattagataccctggta
gtccatgccgtaaacgttgggcactaggtgtgggggacattccacgttttccgcgccgtagctaacgcatta
agtgccccgcctggggagtacggccgcaaggctaaaactcaaaggaattgacgggggcccgcacaagcggcg
gagcatgcggattaattcgatgcaacgcgaagaaccttaccaaggcttgacatgaaccggtaatacctggaa
acag--gtgccccgcttg-cggtcggttcacaggtggtgcatggttgtcgtcagctcgtgtcgtgagatgtt
gggttaagtcccgcaacgagcgcaaccctcgttccatgttgccagcgcgtaatggcggggactcatgggaga
ctgccggggtcaactcggaggaaggtggggacgacgtcaaatcatcatgccccttatgtcttgggcttcacg
catgctacaatggccggtacaaagggttgcgatactgtgaggtggagctaatcccaaaaagccggtctcagt
tcggattggggtctgcaactcgaccccatgaagtcggagtcgctagtaatcgcagatcagcaacgctgcggt
gaatacgttcccgggccttgtacacaccgcccgtcaagtcacgaaagttggtaacacccgaagccggtggcc
taacc-------------------------------------------------------------------
-cctt--gtgggagggagctgtcgaaggtgggactggcgattgggactaagtcgtaacaaggtagccgtacc
ggaaggtgcggctggatcacctccttt
>Arthrobacter_sp_PAMC25564_2841741211/4-1524
acggagagtttgatcctggctcaggatgaacgctggcggcgtgcttaacacatgcaagtcgaacgatgaacc
tc-acttgt-ggggggattagtggcgaacgggtgagtaacacgtgagtaacctgcccttaactctgggataa
gcctgggaaactgggtctaataccggata-tgactcctcatcgcatggtg-gggggtggaaagc-tttattg
tggttttggatggactcgcggcctatcagcttgttggtgaggtaatggctcaccaaggcgacgacgggtagc
cggcctgagagggtgaccggccacactgggactgagacacggcccagactcctacgggaggcagcagtgggg
aatattgcacaatgggcgcaagcctgatgcagcgacgccgcgtgagggatgacggccttcgggttgtaaacc
tctttcagtagggaagaagc-----------gaaagtgacggtacctgcagaagaagcgccggctaactacg
tgccagcagccgcggtaatacgta-gggcgcaagcgttatccggaattattgggcgtaaagagctcgtaggc
ggtttgtcgcgtctgccgtgaaagtccggggctcaactccggatctgcggtgggtacgggcagactagagtg
atgtaggggagactggaattcctggtgtagcggtgaaatgcgcagatatcaggaggaacaccgatggcgaag
gcaggtctctgggcattaactgacgctgaggagcgaaagcatggggagcgaacaggattagataccctggta
gtccatgccgtaaacgttgggcactaggtgtgggggacattccacgttctccgtaccgtagctaacgcatta
agtgccccgcctggggagtacggccgcaaggctaaaactcaaaggaattgacgggggcccgcacaagcggcg
gagcatgcggattaattcgatgcaacgcgaagaaccttaccaaggcttgacatggactggaaacatctggag
acag--gtgccccgcttg-cggccggttcacaggtggtgcatggttgtcgtcagctcgtgtcgtgagatgtt
gggttaagtcccgcaacgagcgcaaccctcgttctatgttgccagcgcgtgatggcggggactcataggaga
ctgccggggtcaactcggaggaaggtggggacgacgtcaaatcatcatgccccttatgtcttgggcttcacg
catgctacaatggccggtacaaagggttgcgatactgtgaggtggagctaatcccaaaaagccggtctcagt
tcggattggggtctgcaactcgaccccatgaagtcggagtcgctagtaatcgcagatcagcaacgctgcggt
gaatacgttcccgggccttgtacacaccgcccgtcaagtcacgaaagttggtaacacccgaagccggtggcc
taacc-------------------------------------------------------------------
-cctt--gtgggagggagctgtcgaaggtgggactggcgattgggactaagtcgtaacaaggtagccgtacc
ggaaggtgcggctggatcacctccttt
>Arthrobacter_FB24_639633006/1-1517
----agagtttgatcctggctcaggatgaacgctggcggcgtgcttaacacatgcaagtcgaacgatgatcc
ca-gcttgc-tgggggattagtggcgaacgggtgagtaacacgtgagtaacctgcccttaactctgggataa
gcctgggaaactgggtctaataccggata-tgactcctcatcgcatggtg-gggggtggaaagc-ttt-ttg
tggttttggatggactcgcggcctatcagcttgttggtgaggtaatggctcaccaaggcgacgacgggtagc
cggcctgagagggtgaccggccacactgggactgagacacggcccagactcctacgggaggcagcagtgggg
aatattgcacaatgggcgaaagcctgatgcagcgacgccgcgtgagggatgacggccttcgggttgtaaacc
tctttcagtagggaagaagc-----------gaaagtgacggtacctgcagaagaagcgccggctaactacg
tgccagcagccgcggtaatacgta-gggcgcaagcgttatccggaattattgggcgtaaagagctcgtaggc
ggtttgtcgcgtctgccgtgaaagtccggggctcaactccggatctgcggtgggtacgggcagactagagtg
atgtaggggagactggaattcctggtgtagcggtgaaatgcgcagatatcaggaggaacaccgatggcgaag
gcaggtctctgggcattaactgacgctgaggagcgaaagcatggggagcgaacaggattagataccctggta
gtccatgccgtaaacgttgggcactaggtgtgggggacattccacgttttccgcgccgtagctaacgcatta
agtgccccgcctggggagtacggccgcaaggctaaaactcaaaggaattgacgggggcccgcacaagcggcg
gagcatgcggattaattcgatgcaacgcgaagaaccttaccaaggcttgacatgggccggaccgggctggaa
acagt-ccttcccctttg-gggccggttcacaggtggtgcatggttgtcgtcagctcgtgtcgtgagatgtt
gggttaagtcccgcaacgagcgcaaccctcgttccatgttgccagcgcgtaatggcggggactcatgggaga
ctgccggggtcaactcggaggaaggtggggacgacgtcaaatcatcatgccccttatgtcttgggcttcacg
catgctacaatggccggtacaaagggttgcgatactgtgaggtggagctaatcccaaaaagccggtctcagt
tcggattggggtctgcaactcgaccccatgaagtcggagtcgctagtaatcgcagatcagcaacgctgcggt
gaatacgttcccgggccttgtacacaccgcccgtcaagtcacgaaagttggtaacacccgaagccggtggcc
taacc-------------------------------------------------------------------
-cctt--gtgggagggagctgtcgaaggtgggactggcgattgggactaagtcgtaacaaggtagccgtacc
ggaaggtgcggctggatcacctccttt
>Arthrobacter_sp_KB0702_2847699806/4-1527
acggagagtttgatcctggctcaggatgaacgctggcggcgtgcttaacacatgcaagtcgaacgatgatcc
ggtgcttgcaccggggattagtggcgaacgggtgagtaacacgtgagtaacctgcccttaactctgggataa
gcctgggaaactgggtctaataccggata-tgactcctcatcgcatggtg-gggggtggaaagc-tttattg
tggttttggatggactcgcggcctatcagcttgttggtgaggtaatggctcaccaaggcgacgacgggtagc
cggcctgagagggtgaccggccacactgggactgagacacggcccagactcctacgggaggcagcagtgggg
aatattgcacaatgggcgcaagcctgatgcagcgacgccgcgtgagggatgacggccttcgggttgtaaacc
tctttcagtagggaagaagc-----------gaaagtgacggtacctgcagaagaagcgccggctaactacg
tgccagcagccgcggtaatacgta-gggcgcaagcgttatccggaattattgggcgtaaagagctcgtaggc
ggtttgtcgcgtctgccgtgaaagtccggggctcaactccggatctgcggtgggtacgggcagactagagtg
atgtaggggagactggaattcctggtgtagcggtgaaatgcgcagatatcaggaggaacaccgatggcgaag
gcaggtctctgggcattaactgacgctgaggagcgaaagcatggggagcgaacaggattagataccctggta
gtccatgccgtaaacgttgggcactaggtgtgggggacattccacgttttccgcgccgtagctaacgcatta
agtgccccgcctggggagtacggccgcaaggctaaaactcaaaggaattgacgggggcccgcacaagcggcg
gagcatgcggattaattcgatgcaacgcgaagaaccttaccaaggcttgacatgggccggaccgggctggaa
acagt-ccttcccctttg-gggccggttcacaggtggtgcatggttgtcgtcagctcgtgtcgtgagatgtt
gggttaagtcccgcaacgagcgcaaccctcgttccatgttgccagcgcgtaatggcggggactcatgggaga
ctgccggggtcaactcggaggaaggtggggacgacgtcaaatcatcatgccccttatgtcttgggcttcacg
catgctacaatggccggtacaaagggttgcgatactgtgaggtggagctaatcccaaaaagccggtctcagt
tcggattggggtctgcaactcgaccccatgaagtcggagtcgctagtaatcgcagatcagcaacgctgcggt
gaatacgttcccgggccttgtacacaccgcccgtcaagtcacgaaagttggtaacacccgaagccggtggcc
taacc-------------------------------------------------------------------
-cctt--gtgggagggagctgtcgaaggtgggactggcgattgggactaagtcgtaacaaggtagccgtacc
ggaaggtgcggctggatcacctccttt
>Arthrobacter_sp_NicSoilB8_GCA_019977355.1/1-1524
acggagagtttgatcctggctcaggatgaacgctggcggcgtgcttaacacatgcaagtcgaacgatgatcc
ggtgcttgcaccggggattagtggcgaacgggtgagtaacacgtgagtaacctgcccttaactctgggataa
gcctgggaaactgggtctaataccggata-tgactcctcatcgcatggtg-gggggtggaaagc-tttattg
tggttttggatggactcgcggcctatcagcttgttggtgaggtaatggctcaccaaggcgacgacgggtagc
cggcctgagagggtgaccggccacactgggactgagacacggcccagactcctacgggaggcagcagtgggg
aatattgcacaatgggcgcaagcctgatgcagcgacgccgcgtgagggatgacggccttcgggttgtaaacc
tctttcagtagggaagaagc-----------gaaagtgacggtacctgcagaagaagcgccggctaactacg
tgccagcagccgcggtaatacgta-gggcgcaagcgttatccggaattattgggcgtaaagagctcgtaggc
ggtttgtcgcgtctgccgtgaaagtccggggctcaactccggatctgcggtgggtacgggcagactagagtg
atgtaggggagactggaattcctggtgtagcggtgaaatgcgcagatatcaggaggaacaccgatggcgaag
gcaggtctctgggcattaactgacgctgaggagcgaaagcatggggagcgaacaggattagataccctggta
gtccatgccgtaaacgttgggcactaggtgtgggggacattccacgttttccgcgccgtagctaacgcatta
agtgccccgcctggggagtacggccgcaaggctaaaactcaaaggaattgacgggggcccgcacaagcggcg
gagcatgcggattaattcgatgcaacgcgaagaaccttaccaaggcttgacatgggccggaccgggctggaa
acagt-ccttcccctttg-gggccggttcacaggtggtgcatggttgtcgtcagctcgtgtcgtgagatgtt
gggttaagtcccgcaacgagcgcaaccctcgttccatgttgccagcgcgtaatggcggggactcatgggaga
ctgccggggtcaactcggaggaaggtggggacgacgtcaaatcatcatgccccttatgtcttgggcttcacg
catgctacaatggccggtacaaagggttgcgatactgtgaggtggagctaatcccaaaaagccggtctcagt
tcggattggggtctgcaactcgaccccatgaagtcggagtcgctagtaatcgcagatcagcaacgctgcggt
gaatacgttcccgggccttgtacacaccgcccgtcaagtcacgaaagttggtaacacccgaagccggtggcc
taacc-------------------------------------------------------------------
-cctt--gtgggagggagctgtcgaaggtgggactggcgattgggactaagtcgtaacaaggtagccgtacc
ggaaggtgcggctggatcacctccttt
>Arthrobacter_sp_24S4_2_GCF_005280255.1_ASM528025v1/4-1525
acggagagtttgatcctggctcaggatgaacgctggcggcgtgcttaacacatgcaagtcgaacgatgatgc
cc-acttgt-gggtggattagtggcgaacgggtgagtaacacgtgagtaacctgcccttaactctgggataa
gcctgggaaactgggtctaataccggata-tgactcctcatcgcatggtg-gggggtggaaagc-ttttttg
tggttttggatggactcgcggcctatcagcttgttggtgaggtaatggctcaccaaggcgacgacgggtagc
cggcctgagagggtgaccggccacactgggactgagacacggcccagactcctacgggaggcagcagtgggg
aatattgcacaatgggcgcaagcctgatgcagcgacgccgcgtgagggatgacggccttcgggttgtaaacc
tctttcagtagggaagaagc-----------gaaagtgacggtacctgcagaagaagcgccggctaactacg
tgccagcagccgcggtaatacgta-gggcgcaagcgttatccggaattattgggcgtaaagagctcgtaggc
ggtttgtcgcgtctgccgtgaaagtccggggctcaactccggatctgcggtgggtacgggcagactagagtg
atgtaggggagactggaattcctggtgtagcggtgaaatgcgcagatatcaggaggaacaccgatggcgaag
gcaggtctctgggcattaactgacgctgaggagcgaaagcatggggagcgaacaggattagataccctggta
gtccatgccgtaaacgttgggcactaggtgtgggggacattccacgttttccgcgccgtagctaacgcatta
agtgccccgcctggggagtacggccgcaaggctaaaactcaaaggaattgacgggggcccgcacaagcggcg
gagcatgcggattaattcgatgcaacgcgaagaaccttaccaaggcttgacatgggccggaccgggctggaa
acagt-ccttcccctttg-gggccggttcacaggtggtgcatggttgtcgtcagctcgtgtcgtgagatgtt
gggttaagtcccgcaacgagcgcaaccctcgttccatgttgccagcgcgtaatggcggggactcatgggaga
ctgccggggtcaactcggaggaaggtggggacgacgtcaaatcatcatgccccttatgtcttgggcttcacg
catgctacaatggccggtacaaagggttgcgatactgtgaggtggagctaatcccaaaaagccggtctcagt
tcggattggggtctgcaactcgaccccatgaagtcggagtcgctagtaatcgcagatcagcaacgctgcggt
gaatacgttcccgggccttgtacacaccgcccgtcaagtcacgaaagttggtaacacccgaagccggtggcc
taacc-------------------------------------------------------------------
-cctt--gtgggagggagctgtcgaaggtgggactggcgattgggactaagtcgtaacaaggtagccgtacc
ggaaggtgcggctggatcacctccttt
>Arthrobacter_sp_NtRootA9_GCA_019977115.1/1-1520
acggagagtttgatcctggctcaggatgaacgctggcggcgtgcttaacacatgcaagtcgaacgatgaagc
cc-acttgt-gggtggattagtggcgaacgggtgagtaacacgtgagtaacctgcccttgactctgggataa
gcctgggaaactgggtctaataccggata-tgaccttccatcgcatggtg-gttggtggaaagc-tt--ttg
tggttttggatggactcgcggcctatcagcttgttggtggggtaatggcctaccaaggcgacgacgggtagc
cggcctgagagggtgaccggccacactgggactgagacacggcccagactcctacgggaggcagcagtgggg
aatattgcacaatgggcgcaagcctgatgcagcgacgccgcgtgagggatgacggccttcgggttgtaaacc
tctttcagtagggaagaagc-----------gagagtgacggtacctgcagaagaagcgccggctaactacg
tgccagcagccgcggtaatacgta-gggcgcaagcgttatccggaattattgggcgtaaagagctcgtaggc
ggtttgtcgcgtctgccgtgaaagtccggggctcaactccggatctgcggtgggtacgggcagactagagtg
atgtaggggagactggaattcctggtgtagcggtgaaatgcgcagatatcaggaggaacaccgatggcgaag
gcaggtctctgggcattaactgacgctgaggagcgaaagcatggggagcgaacaggattagataccctggta
gtccatgccgtaaacgttgggcactaggtgtgggggacattccacgttttccgcgccgtagctaacgcatta
agtgccccgcctggggagtacggccgcaaggctaaaactcaaaggaattgacgggggcccgcacaagcggcg
gagcatgcggattaattcgatgcaacgcgaagaaccttaccaaggcttgacatgaaccggaccgggctggaa
acag--tctttccccttgtgggctggtttacaggtggtgcatggttgtcgtcagctcgtgtcgtgagatgtt
gggttaagtcccgcaacgagcgcaaccctcgttctatgttgccagcacgtgatggtggggactcataggaga
ctgccggggtcaactcggaggaaggtggggacgacgtcaaatcatcatgccccttatgtcttgggcttcacg
catgctacaatggccggtacaaagggttgcgatactgtgaggtggagctaatcccaaaaagccggtctcagt
tcggattggggtctgcaactcgaccccatgaagtcggagtcgctagtaatcgcagatcagcaacgctgcggt
gaatacgttcccgggccttgtacacaccgcccgtcaagtcacgaaagttggtaacacccgaagccggtggcc
taacc-------------------------------------------------------------------
-cctt--gtgggagggagccgtcgaaggtgggactggcgattgggactaagtcgtaacaaggtagccgtacc
ggaaggtgcggctggatcacctccttt
>Arthrobacter_sp_NicSoilC5_GCA_019977395.1/1-1519
acggagagtttgatcctggctcaggatgaacgctggcggcgtgcttaacacatgcaagtcgaacgatgatgc
cc-acttgt-gggtggattagtggcgaacgggtgagtaacacgtgagtaacctgcccttgactctgggataa
gcctgggaaactgggtctaataccggata-tgaccgactatcgcatggtg-gttggtggaaagc-tt--ttg
tggttttggatggactcgcggcctatcagcttgttggtggggtaatggcctaccaaggcgacgacgggtagc
cggcctgagagggtgaccggccacactgggactgagacacggcccagactcctacgggaggcagcagtgggg
aatattgcacaatgggcgcaagcctgatgcagcgacgccgcgtgagggatgacggccttcgggttgtaaacc
tctttcagtagggaagaagc-----------gtaagtgacggtacctgcagaagaagcgccggctaactacg
tgccagcagccgcggtaatacgta-gggcgcaagcgttatccggaattattgggcgtaaagagctcgtaggc
ggtttgtcgcgtctgccgtgaaagtccggggctcaactccggatctgcggtgggtacgggcagactagagtg
atgtaggggagactggaattcctggtgtagcggtgaaatgcgcagatatcaggaggaacaccgatggcgaag
gcaggtctctgggcattaactgacgctgaggagcgaaagcatggggagcgaacaggattagataccctggta
gtccatgccgtaaacgttgggcactaggtgtgggggacattccacgttttccgcgccgtagctaacgcatta
agtgccccgcctggggagtacggccgcaaggctaaaactcaaaggaattgacgggggcccgcacaagcggcg
gagcatgcggattaattcgatgcaacgcgaagaaccttaccaaggcttgacatgaaccggaaagacctggaa
acag--gtcccccacttg-tggtcggtttacaggtggtgcatggttgtcgtcagctcgtgtcgtgagatgtt
gggttaagtcccgcaacgagcgcaaccctcgttctatgttgccagcacgtgatggtggggactcataggaga
ctgccggggtcaactcggaggaaggtggggacgacgtcaaatcatcatgccccttatgtcttgggcttcacg
catgctacaatggccggtacaaagggttgcgatactgtgaggtggagctaatcccaaaaagccggtctcagt
tcggattggggtctgcaactcgaccccatgaagtcggagtcgctagtaatcgcagatcagcaacgctgcggt
gaatacgttcccgggccttgtacacaccgcccgtcaagtcacgaaagttggtaacacccgaagccggtggcc
taacc-------------------------------------------------------------------
-cctt--gtgggagggagctgtcgaaggtgggactggcgattgggactaagtcgtaacaaggtagccgtacc
ggaaggtgcggctggatcacctccttt
>Arthrobacter_sp_FW306-05-C/1-1520
acggagagtttgatcctggctcaggatgaacgctggcggcgtgcttaacacatgcaagtcgaacgatgatgc
ca-gcttgc-tggtggattagtggcgaacgggtgagtaacacgtgagtaacctgcccttgactctgggataa
gcctgggaaactgggtctaataccggata-tgactgatcatcgcatggtg-gttggtggaaagc-tt--ttg
tggttttggatggactcgcggcctatcagcttgttggtggggtaatggcctaccaaggcgacgacgggtagc
cggcctgagagggtgaccggccacactgggactgagacacggcccagactcctacgggaggcagcagtgggg
aatattgcacaatgggcgaaagcctgatgcagcgacgccgcgtgagggatgacggccttcgggttgtaaacc
tctttcagtagggaagaagc-----------gtaagtgacggtacctgcagaagaagcgccggctaactacg
tgccagcagccgcggtaatacgta-gggcgcaagcgttatccggaattattgggcgtaaagagctcgtaggc
ggtttgtcgcgtctgccgtgaaagtccggggctcaactccggatctgcggtgggtacgggcagactagagtg
atgtaggggagactggaattcctggtgtagcggtgaaatgcgcagatatcaggaggaacaccgatggcgaag
gcaggtctctgggcattaactgacgctgaggagcgaaagcatggggagcgaacaggattagataccctggta
gtccatgccgtaaacgttgggcactaggtgtgggggacattccacgttttccgcgccgtagctaacgcatta
agtgccccgcctggggagtacggccgcaaggctaaaactcaaaggaattgacgggggcccgcacaagcggcg
gagcatgcggattaattcgatgcaacgcgaagaaccttaccaaggcttgacatgaaccagaccgggctggaa
acagt-ccttcccctttg-gggttggtttacaggtggtgcatggttgtcgtcagctcgtgtcgtgagatgtt
gggttaagtcccgcaacgagcgcaaccctcgttccatgttgccagcgggtagtgccggggactcatgggaga
ctgccggggtcaactcggaggaaggtggggacgacgtcaaatcatcatgccccttatgtcttgggcttcacg
catgctacaatggccggtacaaagggttgcgatactgtgaggtggagctaatcccaaaaagccggtctcagt
tcggattggggtctgcaactcgaccccatgaagtcggagtcgctagtaatcgcagatcagcaacgctgcggt
gaatacgttcccgggccttgtacacaccgcccgtcaagtcacgaaagttggtaacacccgaagccggtggcc
taacc-------------------------------------------------------------------
-cctt--gtgggagggagctgtcgaaggtgggactggcgattgggactaagtcgtaacaaggtagccgtacc
ggaaggtgcggctggatcacctccttt
>Arthrobacter_sp_FW306-06-A/1-1520
acggagagtttgatcctggctcaggatgaacgctggcggcgtgcttaacacatgcaagtcgaacgatgatgc
ca-gcttgc-tggtggattagtggcgaacgggtgagtaacacgtgagtaacctgcccttgactctgggataa
gcctgggaaactgggtctaataccggata-tgactgatcatcgcatggtg-gttggtggaaagc-tt--ttg
tggttttggatggactcgcggcctatcagcttgttggtggggtaatggcctaccaaggcgacgacgggtagc
cggcctgagagggtgaccggccacactgggactgagacacggcccagactcctacgggaggcagcagtgggg
aatattgcacaatgggcgaaagcctgatgcagcgacgccgcgtgagggatgacggccttcgggttgtaaacc
tctttcagtagggaagaagc-----------gtaagtgacggtacctgcagaagaagcgccggctaactacg
tgccagcagccgcggtaatacgta-gggcgcaagcgttatccggaattattgggcgtaaagagctcgtaggc
ggtttgtcgcgtctgccgtgaaagtccggggctcaactccggatctgcggtgggtacgggcagactagagtg
atgtaggggagactggaattcctggtgtagcggtgaaatgcgcagatatcaggaggaacaccgatggcgaag
gcaggtctctgggcattaactgacgctgaggagcgaaagcatggggagcgaacaggattagataccctggta
gtccatgccgtaaacgttgggcactaggtgtgggggacattccacgttttccgcgccgtagctaacgcatta
agtgccccgcctggggagtacggccgcaaggctaaaactcaaaggaattgacgggggcccgcacaagcggcg
gagcatgcggattaattcgatgcaacgcgaagaaccttaccaaggcttgacatgaaccagaccgggctggaa
acagt-ccttcccctttg-gggttggtttacaggtggtgcatggttgtcgtcagctcgtgtcgtgagatgtt
gggttaagtcccgcaacgagcgcaaccctcgttccatgttgccagcgggtagtgccggggactcatgggaga
ctgccggggtcaactcggaggaaggtggggacgacgtcaaatcatcatgccccttatgtcttgggcttcacg
catgctacaatggccggtacaaagggttgcgatactgtgaggtggagctaatcccaaaaagccggtctcagt
tcggattggggtctgcaactcgaccccatgaagtcggagtcgctagtaatcgcagatcagcaacgctgcggt
gaatacgttcccgggccttgtacacaccgcccgtcaagtcacgaaagttggtaacacccgaagccggtggcc
taacc-------------------------------------------------------------------
-cctt--gtgggagggagctgtcgaaggtgggactggcgattgggactaagtcgtaacaaggtagccgtacc
ggaaggtgcggctggatcacctccttt
>Arthrobacter_sp_FW306-07-I/1-1520
acggagagtttgatcctggctcaggatgaacgctggcggcgtgcttaacacatgcaagtcgaacgatgatgc
ca-gcttgc-tggtggattagtggcgaacgggtgagtaacacgtgagtaacctgcccttgactctgggataa
gcctgggaaactgggtctaataccggata-tgactgatcatcgcatggtg-gttggtggaaagc-tt--ttg
tggttttggatggactcgcggcctatcagcttgttggtggggtaatggcctaccaaggcgacgacgggtagc
cggcctgagagggtgaccggccacactgggactgagacacggcccagactcctacgggaggcagcagtgggg
aatattgcacaatgggcgaaagcctgatgcagcgacgccgcgtgagggatgacggccttcgggttgtaaacc
tctttcagtagggaagaagc-----------gtaagtgacggtacctgcagaagaagcgccggctaactacg
tgccagcagccgcggtaatacgta-gggcgcaagcgttatccggaattattgggcgtaaagagctcgtaggc
ggtttgtcgcgtctgccgtgaaagtccggggctcaactccggatctgcggtgggtacgggcagactagagtg
atgtaggggagactggaattcctggtgtagcggtgaaatgcgcagatatcaggaggaacaccgatggcgaag
gcaggtctctgggcattaactgacgctgaggagcgaaagcatggggagcgaacaggattagataccctggta
gtccatgccgtaaacgttgggcactaggtgtgggggacattccacgttttccgcgccgtagctaacgcatta
agtgccccgcctggggagtacggccgcaaggctaaaactcaaaggaattgacgggggcccgcacaagcggcg
gagcatgcggattaattcgatgcaacgcgaagaaccttaccaaggcttgacatgaaccagaccgggctggaa
acagt-ccttcccctttg-gggttggtttacaggtggtgcatggttgtcgtcagctcgtgtcgtgagatgtt
gggttaagtcccgcaacgagcgcaaccctcgttccatgttgccagcgggtagtgccggggactcatgggaga
ctgccggggtcaactcggaggaaggtggggacgacgtcaaatcatcatgccccttatgtcttgggcttcacg
catgctacaatggccggtacaaagggttgcgatactgtgaggtggagctaatcccaaaaagccggtctcagt
tcggattggggtctgcaactcgaccccatgaagtcggagtcgctagtaatcgcagatcagcaacgctgcggt
gaatacgttcccgggccttgtacacaccgcccgtcaagtcacgaaagttggtaacacccgaagccggtggcc
taacc-------------------------------------------------------------------
-cctt--gtgggagggagctgtcgaaggtgggactggcgattgggactaagtcgtaacaaggtagccgtacc
ggaaggtgcggctggatcacctccttt
>Arthrobacter_sp_NicSoilB11_GCA_019977375.1/1-1520
acggagagtttgatcctggctcaggatgaacgctggcggcgtgcttaacacatgcaagtcgaacgatgatgc
ca-gcttgc-tggtggattagtggcgaacgggtgagtaacacgtgagtaacctgcccttgactctgggataa
gcctgggaaactgggtctaataccggata-tgaccttccatcgcatggtg-gttggtggaaagc-tt--ttg
tggttttggatggactcgcggcctatcagcttgttggtggggtaatggcctaccaaggcgacgacgggtagc
cggcctgagagggtgaccggccacactgggactgagacacggcccagactcctacgggaggcagcagtgggg
aatattgcacaatgggcgaaagcctgatgcagcgacgccgcgtgagggatgacggccttcgggttgtaaacc
tctttcagtagggaagaagc-----------gtaagtgacggtacctgcagaagaagcgccggctaactacg
tgccagcagccgcggtaatacgta-gggcgcaagcgttatccggaattattgggcgtaaagagctcgtaggc
ggtttgtcgcgtctgccgtgaaagtccggggctcaactccggatctgcggtgggtacgggcagactagagtg
atgtaggggagactggaattcctggtgtagcggtgaaatgcgcagatatcaggaggaacaccgatggcgaag
gcaggtctctgggcattaactgacgctgaggagcgaaagcatggggagcgaacaggattagataccctggta
gtccatgccgtaaacgttgggcactaggtgtgggggacattccacgttttccgcgccgtagctaacgcatta
agtgccccgcctggggagtacggccgcaaggctaaaactcaaaggaattgacgggggcccgcacaagcggcg
gagcatgcggattaattcgatgcaacgcgaagaaccttaccaaggcttgacatgaaccggaccgctgcagaa
atgtg-gtttcccctttg-gggctggtttacaggtggtgcatggttgtcgtcagctcgtgtcgtgagatgtt
gggttaagtcccgcaacgagcgcaaccctcgttctatgttgccagcacgtgatggtggggactcataggaga
ctgccggggtcaactcggaggaaggtggggacgacgtcaaatcatcatgccccttatgtcttgggcttcacg
catgctacaatggccggtacaaagggttgcgatactgtgaggtggagctaatcccaaaaagccggtctcagt
tcggattggggtctgcaactcgaccccatgaagtcggagtcgctagtaatcgcagatcagcaacgctgcggt
gaatacgttcccgggccttgtacacaccgcccgtcaagtcacgaaagttggtaacacccgaagccggtggcc
taacc-------------------------------------------------------------------
-cctt--gtgggagggagctgtcgaaggtgggactggcgattgggactaagtcgtaacaaggtagccgtacc
ggaaggtgcggctggatcacctccttt
>Arthrobacter_sp_QXT_31_2751185875/6-1528
acggagagtttgatcctggctcaggatgaacgctggcggcgtgcttaacacatgcaagtcgaacgatgatcc
ggtgcttgcaccggggattagtggcgaacgggtgagtaacacgtgagtaacctgcccttgactctgggataa
gcctgggaaactgggtctaataccggata-tgactcctcatcgcatggtg-gggggtggaaagc-tt--ttg
cggttttggatggactcgcggcctatcagcttgttggtgaggtaatggcttaccaaggcgacgacgggtagc
cggcctgagagggtgaccggccacactgggactgagacacggcccagactcctacgggaggcagcagtgggg
aatattgcacaatgggcgcaagcctgatgcagcgacgccgcgtgagggatgacggccttcgggttgtaaacc
tctttcagtagggaagaagc-----------gaaagtgacggtacctgcagaagaagcgccggctaactacg
tgccagcagccgcggtaatacgta-gggcgcaagcgttatccggaattattgggcgtaaagagctcgtaggc
ggtttgtcgcgtctgccgtgaaagtccggggctcaactccggatctgcggtgggtacgggcagactagagtg
atgtaggggagactggaattcctggtgtagcggtgaaatgcgcagatatcaggaggaacaccgatggcgaag
gcaggtctctgggcattaactgacgctgaggagcgaaagcatggggagcgaacaggattagataccctggta
gtccatgccgtaaacgttgggcactaggtgtgggggacattccacgttttccgcgccgtagctaacgcatta
agtgccccgcctggggagtacggccgcaaggctaaaactcaaaggaattgacgggggcccgcacaagcggcg
gagcatgcggattaattcgatgcaacgcgaagaaccttaccaaggcttgacatggaccggatcgccgcagaa
atgtggtttctccttttg-gggccggttcacaggtggtgcatggttgtcgtcagctcgtgtcgtgagatgtt
gggttaagtcccgcaacgagcgcaaccctcgttccatgttgccagcacgtgatggtggggactcatgggaga
ctgccggggtcaactcggaggaaggtggggacgacgtcaaatcatcatgccccttatgtcttgggcttcacg
catgctacaatggccggtacaaagggttgcgatactgtgaggtggagctaatcccaaaaagccggtctcagt
tcggattggggtctgcaactcgaccccatgaagtcggagtcgctagtaatcgcagatcagcaacgctgcggt
gaatacgttcccgggccttgtacacaccgcccgtcaagtcacgaaagttggtaacacccgaagccggtggcc
taacc-------------------------------------------------------------------
-cctt--gtgggagggagccgtcgaaggtgggactggcgattgggactaagtcgtaacaaggtagccgtacc
ggaaggtgcggctggatcacctccttt
>Arthrobacter_sp_FW305-BF8/1-1522
acggagagtttgatcctggctcaggatgaacgctggcggcgtgcttaacacatgcaagtcgaacgatgatcc
ggtgcttgcaccggggattagtggcgaacgggtgagtaacacgtgagtaacctgcccttgactctgggataa
gcctgggaaactgggtctaataccggata-tgactcctcatcgcatggtg-gggggtggaaagc-tt--ttg
cggttttggatggactcgcggcctatcagcttgttggtgaggtaatggctcaccaaggcgacgacgggtagc
cggcctgagagggtgaccggccacactgggactgagacacggcccagactcctacgggaggcagcagtgggg
aatattgcacaatgggcgaaagcctgatgcagcgacgccgcgtgagggatgacggccttcgggttgtaaacc
tctttcagtagggaagaagc-----------gaaagtgacggtacctgcagaagaagcgccggctaactacg
tgccagcagccgcggtaatacgta-gggcgcaagcgttatccggaattattgggcgtaaagagctcgtaggc
ggtttgtcgcgtctgccgtgaaagtccggggctcaactccggatctgcggtgggtacgggcagactagagtg
atgtaggggagactggaattcctggtgtagcggtgaaatgcgcagatatcaggaggaacaccgatggcgaag
gcaggtctctgggcattaactgacgctgaggagcgaaagcatggggagcgaacaggattagataccctggta
gtccatgccgtaaacgttgggcactaggtgtgggggacattccacgttttccgcgccgtagctaacgcatta
agtgccccgcctggggagtacggccgcaaggctaaaactcaaaggaattgacgggggcccgcacaagcggcg
gagcatgcggattaattcgatgcaacgcgaagaaccttaccaaggcttgacatggaccggatcgccgcagaa
atgtg-gtttctcctttg-gggccggttcacaggtggtgcatggttgtcgtcagctcgtgtcgtgagatgtt
gggttaagtcccgcaacgagcgcaaccctcgttccatgttgccagcacgtagtggtggggactcatgggaga
ctgccggggtcaactcggaggaaggtggggacgacgtcaaatcatcatgccccttatgtcttgggcttcacg
catgctacaatggccggtacaaagggttgcgatactgtgaggtggagctaatcccaaaaagccggtctcagt
tcggattggggtctgcaactcgaccccatgaagtcggagtcgctagtaatcgcagatcagcaacgctgcggt
gaatacgttcccgggccttgtacacaccgcccgtcaagtcacgaaagttggtaacacccgaagccggtggcc
taacc-------------------------------------------------------------------
-cctt--gtgggagggagccgtcgaaggtgggactggcgattgggactaagtcgtaacaaggtagccgtacc
ggaaggtgcggctggatcacctccttt
>Arthrobacter_crystallopoietes_DSM201117_2806310726/6-1526
acggagagtttgatcctggctcaggacgaacgctggcggcgtgcttaacacatgcaagtcgaacgatgatcc
ggtgcttgcaccggggattagtggcgaacgggtgagtaacacgtgagtaacctgcccttgactctgggataa
gcctgggaaaccgggtctaataccggata-cgacctgtcaccgcatggtg-gtgggtggaaaga-tt--ttt
tggttttggatggactcgcggcctatcagcttgttggtgaggtaatggctcaccaaggcgacgacgggtagc
cggcctgagagggtgaccggccacactgggactgagacacggcccagactcctacgggaggcagcagtgggg
aatattgcacaatgggcgaaagcctgatgcagcgacgccgcgtgagggatgacggccttcgggttgtaaacc
tctttcagcagggaagaagc-----------gaaagtgacggtacctgcagaagaagcgccggctaactacg
tgccagcagccgcggtaatacgta-gggcgcaagcgttgtccggaattattgggcgtaaagagctcgtaggc
ggtttgtcgcgtctgctgtgaaagcccggggctcaaccccgggtctgcagtgggtacgggcagactagagtg
cagtaggggagactggaattcctggtgtagcggtgaaatgcgcagatatcaggaggaacaccgatggcgaag
gcaggtctctgggctgtaactgacgctgaggagcgaaagcatggggagcgaacaggattagataccctggta
gtccatgccgtaaacgttgggcactaggtgtgggggacattccacgttttccgcgccgtagctaacgcatta
agtgccccgcctggggagtacggccgcaaggctaaaactcaaaggaattgacgggggcccgcacaagcggcg
gagcatgcggattaattcgatgcaacgcgaagaaccttaccaaggcttgacatggaccggaccgccgcagaa
atgc--ggtttcccttcg-gggctggtttacaggtggtgcatggttgtcgtcagctcgtgtcgtgagatgtt
gggttaagtcccgcaacgagcgcaaccctcgttctatgttgccagcgcgttatggcggggactcataggaga
ctgccggggtcaactcggaggaaggtggggacgacgtcaaatcatcatgccccttatgtcttgggcttcacg
catgctacaatggccggtacaaagggttgcgatactgtgaggtggagctaatcccaaaaagccggtctcagt
tcggattgaggtctgcaactcgacctcatgaagtcggagtcgctagtaatcgcagatcagcaacgctgcggt
gaatacgttcccgggccttgtacacaccgcccgtcaagtcacgaaagttggtaacacccgaagccggtggcc
taacc-------------------------------------------------------------------
-cctt--gtgggagggagccgtcgaaggtgggaccggcgattgggactaagtcgtaacaaggtagccgtacc
ggaaggtgcggctggatcacctccttt
>Arthrobacter_crystallopoietes_NT16_GCF_017603825.1_ASM1760382v1/4-1524
acggagagtttgatcctggctcaggacgaacgctggcggcgtgcttaacacatgcaagtcgaacgatgatcc
ggtgcttgcaccggggattagtggcgaacgggtgagtaacacgtgagtaacctgcccttgactctgggataa
gcctgggaaaccgggtctaataccggata-cgacctttcaccgcatggtg-gttggtggaaaga-tt--ttt
tggttttggatggactcgcggcctatcagcttgttggtgaggtaatggctcaccaaggcgacgacgggtagc
cggcctgagagggtgaccggccacactgggactgagacacggcccagactcctacgggaggcagcagtgggg
aatattgcacaatgggcgaaagcctgatgcagcgacgccgcgtgagggatgacggccttcgggttgtaaacc
tctttcagcagggaagaagc-----------gaaagtgacggtacctgcagaagaagcgccggctaactacg
tgccagcagccgcggtaatacgta-gggcgcaagcgttgtccggaattattgggcgtaaagagctcgtaggc
ggtttgtcgcgtctgctgtgaaagcccggggctcaaccccgggtctgcagtgggtacgggcagactagagtg
cagtaggggagactggaattcctggtgtagcggtgaaatgcgcagatatcaggaggaacaccgatggcgaag
gcaggtctctgggctgtaactgacgctgaggagcgaaagcatggggagcgaacaggattagataccctggta
gtccatgccgtaaacgttgggcactaggtgtgggggacattccacgttttccgcgccgtagctaacgcatta
agtgccccgcctggggagtacggccgcaaggctaaaactcaaaggaattgacgggggcccgcacaagcggcg
gagcatgcggattaattcgatgcaacgcgaagaaccttaccaaggcttgacatggaccggaccgccgcagaa
atgc--ggtttcccttcg-gggctggtttacaggtggtgcatggttgtcgtcagctcgtgtcgtgagatgtt
gggttaagtcccgcaacgagcgcaaccctcgttctatgttgccagcgcgttatggcggggactcataggaga
ctgccggggtcaactcggaggaaggtggggacgacgtcaaatcatcatgccccttatgtcttgggcttcacg
catgctacaatggccggtacaaagggttgcgatactgtgaggtggagctaatcccaaaaagccggtctcagt
tcggattgaggtctgcaactcgacctcatgaagtcggagtcgctagtaatcgcagatcagcaacgctgcggt
gaatacgttcccgggccttgtacacaccgcccgtcaagtcacgaaagttggtaacacccgaagccggtggcc
taacc-------------------------------------------------------------------
-cctt--gtgggagggagccgtcgaaggtgggaccggcgattgggactaagtcgtaacaaggtagccgtacc
ggaaggtgcggctggatcacctccttt
>Arthrobacter_agilis_UMCV2_2808606700/6-1535
acggagagtttgatcctggctcaggatgaacgctggcggcgtgcttaacacatgcaagtcgaacgatgaacc
tc-acttgt-ggggggattagtggcgaacgggtgagtaacacgtgagtaacctgcccttgactctgggataa
gcctgggaaaccgggtctaatactggata-cgaccttctggcgcatgccatgttggtggaaagc-tt--ttg
tggttttggatggactcgcggcctatcagcttgttggtggggtaatggcctaccaaggcgacgacgggtagc
cggcctgagagggtgaccggccacactgggactgagacacggcccagactcctacgggaggcagcagtgggg
aatattgcacaatgggcgcaagcctgatgcagcgacgccgcgtgagggatgaaggccttcgggttgtaaacc
tctttcagtagggaagaagccg-gcctttgggttggtgacggtacctgcagaagaagcgccggctaactacg
tgccagcagccgcggtaatacgta-gggcgcaagcgttatccggaattattgggcgtaaagagctcgtaggc
ggtttgtcgcgtctgccgtgaaagtccggggcttaaccccggatctgcggtgggtacgggcagactagagtg
cagtaggggagactggaattcctggtgtagcggtgaaatgcgcagatatcaggaggaacaccgatggcgaag
gcaggtctctgggctgtaactgacgctgaggagcgaaagcatggggagcgaacaggattagataccctggta
gtccatgccgtaaacgttgggcactaggtgtgggggacattccacgttttccgcgccgtagctaacgcatta
agtgccccgcctggggagtacggccgcaaggctaaaactcaaaggaattgacgggggcccgcacaagcggcg
gagcatgcggattaattcgatgcaacgcgaagaaccttaccaaggcttgacatgaaccggaatgatgcagag
atgt--gtcagccacttg-tggccggtttacaggtggtgcatggttgtcgtcagctcgtgtcgtgagatgtt
gggttaagtcccgcaacgagcgcaaccctcgttccatgttgccagcgggttatgccggggactcatgggaga
ctgccggggtcaactcggaggaaggtggggacgacgtcaaatcatcatgccccttatgtcttgggcttcacg
catgctacaatggccggtacaaagggttgcgatactgtgaggtggagctaatcccaaaaagccggtctcagt
tcggattgaggtctgcaactcgacctcatgaagttggagtcgctagtaatcgcagatcagcaacgctgcggt
gaatacgttcccgggccttgtacacaccgcccgtcaagtcacgaaagttggtaacacccgaagccggtggcc
taacc-------------------------------------------------------------------
-cctt--gtgggagggagccgtcgaaggtgggaccggcgattgggactaagtcgtaacaaggtagccgtacc
ggaaggtgcggctggatcacctccttt
>Arthrobacter_sp_MN0502_2844016220/4-1524
acggagagtttgatcctggctcaggatgaacgctggcggcgtgcttaacacatgcaagtcgaacgatgaacc
tc-acttgt-ggggggattagtggcgaacgggtgagtaacacgtgagtaacctgcccttgactctgggataa
gcctgggaaaccgggtctaatactggata-cgaccttctggcgcatgccatgttggtggaaagc-tt--ttg
tggttttggatggactcgcggcctatcagcttgttggtggggtaatggcctaccaaggcgacgacgggtagc
cggcctgagagggtgaccggccacactgggactgagacacggcccagactcctacgggaggcagcagtgggg
aatattgcacaatgggcgcaagcctgatgcagcgacgccgcgtgagggatgaaggccttcgggttgtaaacc
tctttcagtagggaagaagccg-gcccttgggttggtgacggtacctgcagaagaagcgccggctaactacg
tgccagcagccgcggtaatacgtaggggcgcaagcgttatccggaattattgggcgtaaagagctcgtaggc
ggtttgtcgcgtctgccgtgaaagtccggggtttaactcc-gatctgcggtgggtacgggcagactagagtg
cagta-gggagactggaattcctggtgtagcggtgaaatgcgcagatatcaggaggaacaccgatggcgaag
gcaggtctctgggctgtaactgacgctgaggagcgaaagcatggggagcgaacaggattagataccctggta
gtccatgccgtaaacgttgggcactaggtgtgggggacattccacgttttccgcgccgtagctaacgcatta
agtgccccgcctggggagtacggccgcaaggctaaaactcaaaggaattgacgggggcccgcacaagcggcg
gagcatgcggattaatt-gatgcaacgcgaagaaccttaccaaggcttgacatgaaccggaatgatgcagag
atgt--gtcagccacttg-tggccggtttacaggtggtgcatggttgtcgtcagctcgtgtcgtgagatgtt
gg--ttaagtccgcaacgagcgcaa-cctcgttccatgttgccagcgggttatgccggggactcatgggaga
ctgcc-gggtcaactcggaggaaggtggggacgacgtcaaatcatcatg-cccttatgtcttgggcttcacg
catgctacaatggccggtacaaagggttgcgatactgtgaggtggagctaatccc-aaaagccggtctcagt
tc-gattgaggtctgcaactcgacctcatgaagttggagtcgctagtaatcgcagatcagcaacgctgcggt
gaatacgttcccgggccttgtacacaccgcccgtcaagtcacgaaagttggtaacacccgaagccggtggcc
taacc-------------------------------------------------------------------
-cctt--gtgggagggagccgtcgaaggtgggaccggcgattgggactaagtcgtaacaaggtagccgtacc
ggaaggtgcggctggatcacctccttt
>Glutamicibacter_nicotianae_DSM20579/4-1526
atggagagtttgatcctggctcaggatgaacgctggcggcgtgcttaacacatgcaagtcgaacgatgaagc
ccagcttgctgggtggattagtggcgaacgggtgagtaacacgtgagtaacctgcccccgactctgggataa
gcccgggaaactgggtctaataccggata-tgaccatggaacgcatgttt-tgtggtggaaaga-tt--tat
cggtgggggatggactcgcggcctatcagcttgttggtgaggtaatggctcaccaaggcgacgacgggtagc
cggcctgagagggtgaccggccacactgggactgagacacggcccagactcctacgggaggcagcagtgggg
aatattgcacaatgggcgaaagcctgatgcagcgacgccgcgtgagggatgacggccttcgggttgtaaacc
tctttcagtagggaagaagc-----------gaaagtgacggtacctgcagaagaagcgccggctaactacg
tgccagcagccgcggtaatacgta-gggcgcaagcgttatccggatttattgggcgtaaagagctcgtaggc
ggtttgtcgcgtctgccgtgaaagtccgaggctcaacctcggatctgcggtgggtacgggcagactagagtg
atgtaggggagactggaattcctggtgtagcggtgaaatgcgcagatatcaggaggaacaccgatggcgaag
gcaggtctctgggcatttactgacgctgaggagcgaaagcatggggagcgaacaggattagataccctggta
gtccatgccgtaaacgttgggcactaggtgtgggggacattccacgttttccgcgccgtagctaacgcatta
agtgccccgcctggggagtacggccgcaaggctaaaactcaaaggaattgacgggggcccgcacaagcggcg
gagcatgcggattaattcgatgcaacgcgaagaaccttaccaaggcttgacatgtgccagaccgctccagag
atgg--ggtttcccttcg-gggctggttcacaggtggtgcatggttgtcgtcagctcgtgtcgtgagatgtt
gggttaagtcccgcaacgagcgcaaccctcgttccatgttgccagcacgtagtggtggggactcatgggaga
ctgccggggtcaactcggaggaaggtggggatgacgtcaaatcatcatgccccttatgtcttgggcttcacg
catgctacaatggccggtacaatgggttgcgatactgtgaggtggagctaatccctaaaagccggtctcagt
tcggattggggtctgcaactcgaccccatgaagtcggagtcgctagtaatcgcagatcagcaacgctgcggt
gaatacgttcccgggccttgtacacaccgcccgtcaagtcacgaaagttggtaacacccgaagccgatggcc
taacc-------------------------------------------------------------------
-accttgtgtggggggagtcgtcgaaggtgggactggcgattgggactaagtcgtaacaaggtagccgtacc
ggaaggtgcggctggatcacctccttt
