# Supplementary material for: Genotype to ecotype in niche environments: adaptation of Arthrobacter to carbon availability and environmental conditions
Source: ISME Commun. 2022 Mar 30;2:32. doi: 10.1038/s43705-022-00113-8 (PMC9723602; doi:10.1038/s43705-022-00113-8)
Supplement: Supplementary file 4 — Supplementary Data4 [file 43705_2022_113_MOESM4_ESM.txt]

(Arthrobacter_nitroguajacolicus_Rue61a_2510461014_1-1511:0.0015223717,(Arthrobacter_sp_FW305-123_1-1519:0.0000022109,(Arthrobacter_sp_D5_1_GCF_017357425.1_ASM1735742v1_4-1520:0.0000022109,(Arthrobacter_sp_YN_2765235858_6-1522:0.0000022109,(((Arthrobacter_sp_Hiyo8_2751185873_6-1524:0.0000021920,Arthrobacter_sp_FW306-04-A_1-1522:0.0097733522)98.9/99:0.0068656727,Arthrobacter_sp_FW306-2-2C-D06B_1-1520:0.0008353547)95.8/99:0.0052759908,((((Arthrobacter_sp_ATCC21022_2718218256_6-1531:0.0000022109,Arthrobacter_sp_NicSoilE8_GCA_019977415.1_1-1526:0.0000022109)0/37:0.0000022109,Arthrobacter_sp_TES_2912000427_4-1522:0.0006613753)0/44:0.0000022109,Arthrobacter_sp_ZXY_2_2721755670_6-1601:0.0013503790)99.8/100:0.0134900776,(((((((((Arthrobacter_alpinus_R3_8_2645727552_6-1538:0.0006516162,Arthrobacter_sp_AQ5_05_GCF_009707285.1_ASM970728v1_4-1536:0.0000022109)99.9/100:0.0101883625,Arthrobacter_alpinus_ERGS4_06_2684623062_6-1536:0.0007304178)90.4/42:0.0028391787,Arthrobacter_sp_PAMC25486_GCF_000785535.1_ASM78553v1_4-1536:0.0020850407)37.3/32:0.0025855096,Arthrobacter_alpinus_A3_2667527555_6-1540:0.0043374587)98.9/98:0.0096927606,Arthrobacter_sp_ERGS1_01_2684623226_6-1537:0.0127780075)73.3/57:0.0077145403,Arthrobacter_dokdonellae_DCT5_2843998238_4-1535:0.0139017619)100/100:0.0133084180,(Arthrobacter_sp_UKPF542_2888261655_4-1526:0.0007904680,(((Arthrobacter_FB24_639633006_1-1517:0.0000022109,(Arthrobacter_sp_24S4_2_GCF_005280255.1_ASM528025v1_4-1525:0.0035813033,(((Arthrobacter_sp_NtRootA9_GCA_019977115.1_1-1520:0.0042613508,(Arthrobacter_sp_NicSoilC5_GCA_019977395.1_1-1519:0.0030983391,(Arthrobacter_agilis_UMCV2_2808606700_6-1535:0.0005833895,Arthrobacter_sp_MN0502_2844016220_4-1524:0.0040398920)100/100:0.0293761639)96.7/46:0.0063749502)92.2/43:0.0041931866,Arthrobacter_sp_NicSoilB11_GCA_019977375.1_1-1520:0.0059009605)98.8/45:0.0067805275,((Arthrobacter_sp_FW306-05-C_1-1520:0.0000000000,Arthrobacter_sp_FW306-07-I_1-1520:0.0000000000):0.0000022109,Arthrobacter_sp_FW306-06-A_1-1520:0.0000022109)96.7/100:0.0044496665)99.7/45:0.0084722479)38.7/30:0.0014660966)93.6/42:0.0036599094,(Arthrobacter_sp_KB0702_2847699806_4-1527:0.0000022109,Arthrobacter_sp_NicSoilB8_GCA_019977355.1_1-1524:0.0000022109)0/83:0.0000020703)93.7/40:0.0034680986,(Arthrobacter_sp_QXT_31_2751185875_6-1528:0.0037029480,(Arthrobacter_sp_FW305-BF8_1-1522:0.0014624714,((Arthrobacter_crystallopoietes_DSM201117_2806310726_6-1526:0.0009972196,Arthrobacter_crystallopoietes_NT16_GCF_017603825.1_ASM1760382v1_4-1524:0.0003236551)100/100:0.0179246555,Glutamicibacter_nicotianae_DSM20579:0.0324108597)96.7/59:0.0071028925)28.1/31:0.0008405946)99.1/62:0.0090391517)99.5/81:0.0078593233)86.2/69:0.0018707747)93.5/58:0.0035149682,(Arthrobacter_sp_PGP41_GCF_002953935.1_ASM295393v1_4-1523:0.0026544709,Arthrobacter_sp_PAMC25564_2841741211_4-1524:0.0093167514)75.8/75:0.0009457444)86/36:0.0012086602,((Arthrobacter_sp_U41_2721755818_6-1526:0.0019837542,Arthrobacter_sp_Hiyo4_2775507010_6-1524:0.0006589855)89.6/91:0.0013238736,Arthrobacter_sp_NicSoilB4_GCA_019977335.1_1-1521:0.0000022109)0/74:0.0000022680)99.9/91:0.0103931177)96.2/53:0.0050061498)99/54:0.0058058784)97.6/51:0.0026480650)97.6/51:0.0026476415)86/51:0.0012292693,Arthrobacter_sp_NtRootA1_GCA_019976975.1_1-1519:0.0038935990);
